# Supplementary material for: Cost of Delivering Health Care Services in Public Sector Primary and Community Health Centres in North India
Source: PLoS One. 2016 Aug 18;11(8):e0160986. doi: 10.1371/journal.pone.0160986 (PMC4990301; doi:10.1371/journal.pone.0160986)
Supplement: S1 Data — (XLSX) [file pone.0160986.s001.xlsx]

## Sheet: CHC 1
Costing assumptions
	Discount Rate	0.05
	AMC Rate	0.1
	Year of cost	2012-13
	GDP deflator for the year of data collection	8
	Local currency	INR
	Average exchange rate of local currency to US$	47.89
	GDP Adjustment factor	1
Facility information
	Public holidays in last year (Excluding sundays)	28
	Days per week facility is closed	1
	Hours per day facility is open	6
	Average length of stay in facility:click to jump	2.18056
	0
Human Resources									Capital space
S.no	Staff				Annual Allowances
	Designation	Monthly Salary	Leave days in last financial year for each staff	Incentive/other allowances like TA/DA received for training	Total housing allowance (if received)	Total uniform allownce	Total transport allowance		Rental amonut per 100 sq feet	1500
1	SMO	129584	12	0	0	0	0
2	MO	54415	12	0	0	0	0		PAEDIATRIC OPD	150
3	MO	63636	12	0	0	0	0		SURGICAL OPD	150
4	MO	54415	12	0	0	0	0		ICTC CENTRE	150
5	MO	55861	12	0	0	0	0		WOMEN OPD	225
6	MO	52585	12	0	0	0	0		MEDICAL OPD	150
7	MO	52585	12	0	0	0	0		DENTAL OPD	150
8	MO	50755	12	0	0	0	0		LAB	150
9	DENTAL SURGEON	55646	12	0	0	0	0		X RAY ROOM	225
10	MO	82332	12	0	0	0	0		T B ROOM	100
11	MO	82309	12	0	0	0	0		PHARMACY ROOM	150
12	MO	46455	12	0	0	0	0		FEMALE WARD 1	625
13	NURSING SISTER	37675	12	0	0	0	0		NURSING ROOM	225
14	NURSING SISTER	41058	12	0	0	0	0		COORIDOOR	600
15	STAFF NURSE	40692	12	0	0	0	0		SISTER DUTY ROOM	100
16	STAFF NURSE	43588	12	0	0	0	0		LADY DOCTOR DUTY ROOM	120
17	STAFF NURSE	43069	12	0	0	0	0		ROOM NO 16	150
18	STAFF NURSE	35941	12	0	0	0	0		PNC WARD	400
19	STAFF NURSE	43005	12	0	0	0	0		LABOUR ROOM1	225
20	STAFF NURSE	32941	12	0	0	0	0		LABOUR ROOM 2	150
21	STAFF NURSE	29082	12	0	0	0	0		OT COORIDOOR	225
22	STAFF NURSE	42524	12	0	0	0	0		MINOR OT	225
23	STAFF NURSE	29082	12	0	0	0	0		EMERGENCY ROOM	500
24	PHARMACIST	41031	12	0	0	0	0		EMO ROOM	150
25	PHARMACIST	38210	12	0	0	0	0		NEW BORN CARE UNIT	75
26	PHARMACIST	27727	12	0	0	0	0		EYE CHECKUP AND ECG	225
27	LAB TECHNICIAN	32932	12	0	0	0	0		HOMEOPATHY CLINIC	150
28	RADIOGRAPHER	31133	12	0	0	0	0		SMO OFFICE	225
29	ASSISTANT	28874	12	0	0	0	0		P P CENTER	625
30	CLERK	18254	12	0	0	0	0		MALE WARD 1	625
31	PUBLIC HEALTH NURSE	41658	12	0	0	0	0		MALE WARD 2	625
32	BLOCK EDUCATION OFFICER	26126	12	0	0	0	0		PRIVATE ROOM1	150
33	MPHS F	36758	12	0	0	0	0		PRIVATE ROOM2	150
34	MPHS	36758	12	0	0	0	0		PRIVATE ROOM 3	150
35	MPHW F	29129	12	0	0	0	0		PRIVATE ROOM 4	150
36	CLASS IV	19495	12	0	0	0	0		ROOM NO 18 PARTITION 1	400
37	CLASS IV	17369	12	0	0	0	0		ROOM NO 18 PARTITION 2	400
38	CLASS IV	18057	12	0	0	0	0		ROOM NO 18 PARTITION 3	400
39	CLASS IV	16165	12	0	0	0	0		ROOM NO 18 PARTITION 4	400
40	CLASS IV	17584	12	0	0	0	0		WATER COOLER ROOM	100
41	CLASS IV	18195	12	0	0	0	0		FEMALE WARD 2	625
42	SWEEPER	19027	12	0	0	0	0		AYUSH	150
43	SWEEPER	18460	12	0	0	0	0		MEETING HALL	375
44	SWEEPER	18158	12	0	0	0	0		BLOOD STORAGE	625
45	0	0	0	0	0	0	0		ROOM NO 18 PARTITION 5	400
46	0	0	0	0	0	0	0		ECG ROOM	225
47	0	0	0	0	0	0	0		0	0
48	0	0	0	0	0	0	0		0	0
49	0	0	0	0	0	0	0		0	0
50	0	0	0	0	0	0	0		0	0
51	0	0	0	0	0	0	0		0	0
52	0	0	0	0	0	0	0		0	0
53	0	0	0	0	0	0	0		0	0
54	0	0	0	0	0	0	0		0	0
55	0	0	0	0	0	0	0		0	0
56	0	0	0	0	0	0	0		0	0
57	0	0	0	0	0	0	0		0	0
58	0	0	0	0	0	0	0		0	0
59	0	0	0	0	0	0	0		0	0
60	0	0	0	0	0	0	0		0	0
61	0	0	0	0	0	0	0		0	0
62	0	0	0	0	0	0	0		0	0
63	0	0	0	0	0	0	0		0	0
64	0	0	0	0	0	0	0		0	0
65	0	0	0	0	0	0	0		0	0
66	0	0	0	0	0	0	0		0	0
67	0	0	0	0	0	0	0		0	0
68	0	0	0	0	0	0	0		0	0
69	0	0	0	0	0	0	0		0	0
70	0	0	0	0	0	0	0		0	0
71	0	0	0	0	0	0	0		0	0
72	0	0	0	0	0	0	0		0	0
73	0	0	0	0	0	0	0		0	0
74	0	0	0	0	0	0	0		0	0
75	0	0	0	0	0	0	0		0	0
76	0	0	0	0	0	0	0		0	0
77	0	0	0	0	0	0	0		0	0
78	0	0	0	0	0	0	0		0	0
79	0	0	0	0	0	0	0		0	0
80	0	0	0	0	0	0	0		0	0
81	0	0	0	0	0	0	0		0	0
82	0	0	0	0	0	0	0		0	0
83	0	0	0	0	0	0	0		0	0
84	0	0	0	0	0	0	0		0	0
85	0	0	0	0	0	0	0		0	0
86	0	0	0	0	0	0	0		0	0
87	0	0	0	0	0	0	0		0	0
88	0	0	0	0	0	0	0		0	0
89	0	0	0	0	0	0	0		0	0
90	0	0	0	0	0	0	0		0	0
91	0	0	0	0	0	0	0		0	0
92	0	0	0	0	0	0	0		0	0
93	0	0	0	0	0	0	0		0	0
94	0	0	0	0	0	0	0		0	0
95	0	0	0	0	0	0	0		0	0
96	0	0	0	0	0	0	0		0	0
97	0	0	0	0	0	0	0		0	0
98	0	0	0	0	0	0	0		0	0
99	0	0	0	0	0	0	0		0	0
100	0	0	0	0	0	0	0		0	0
101	0	0	0	0	0	0	0		0	0
102	0	0	0	0	0	0	0		0	0
103	0	0	0	0	0	0	0		0	0
104	0	0	0	0	0	0	0		0	0
105	0	0	0	0	0	0	0		0	0
106	0	0	0	0	0	0	0		0	0
107	0	0	0	0	0	0	0		0	0
108	0	0	0	0	0	0	0		0	0
109	0	0	0	0	0	0	0		0	0
110	0	0	0	0	0	0	0		0	0
111	0	0	0	0	0	0	0		0	0
112	0	0	0	0	0	0	0		0	0
113	0	0	0	0	0	0	0		0	0
114	0	0	0	0	0	0	0		0	0
115	0	0	0	0	0	0	0		0	0
116	0	0	0	0	0	0	0		0	0
117	0	0	0	0	0	0	0		0	0
118	0	0	0	0	0	0	0		0	0
119	0	0	0	0	0	0	0		0	0
120	0	0	0	0	0	0	0		0	0
121	0	0	0	0	0	0	0		0	0
122	0	0	0	0	0	0	0		0	0
123	0	0	0	0	0	0	0		0	0
124	0	0	0	0	0	0	0		0	0
125	0	0	0	0	0	0	0		0	0
126	0	0	0	0	0	0	0		0	0
127	0	0	0	0	0	0	0		0	0
128	0	0	0	0	0	0	0		0	0
129	0	0	0	0	0	0	0		0	0
130	0	0	0	0	0	0	0		0	0
131	0	0	0	0	0	0	0		0	0
132	0	0	0	0	0	0	0		0	0
133	0	0	0	0	0	0	0		0	0
134	0	0	0	0	0	0	0		0	0
135	0	0	0	0	0	0	0		0	0
136	0	0	0	0	0	0	0		0	0
137	0	0	0	0	0	0	0		0	0
138	0	0	0	0	0	0	0		0	0
139	0	0	0	0	0	0	0		0	0
140	0	0	0	0	0	0	0		0	0
141	0	0	0	0	0	0	0		0	0
142	0	0	0	0	0	0	0		0	0
143	0	0	0	0	0	0	0		0	0
144	0	0	0	0	0	0	0		0	0
145	0	0	0	0	0	0	0		0	0
146	0	0	0	0	0	0	0		0	0
147	0	0	0	0	0	0	0		0	0
148	0	0	0	0	0	0	0		0	0
149	0	0	0	0	0	0	0		0	0
150	0	0	0	0	0	0	0		0	0
151	0	0	0	0	0	0	0		0	0
152	0	0	0	0	0	0	0		0	0
153	0	0	0	0	0	0	0		0	0
154	0	0	0	0	0	0	0		0	0
155	0	0	0	0	0	0	0		0	0
156	0	0	0	0	0	0	0		0	0
157	0	0	0	0	0	0	0		0	0
158	0	0	0	0	0	0	0		0	0
159	0	0	0	0	0	0	0		0	0
160	0	0	0	0	0	0	0		0	0
161	0	0	0	0	0	0	0		0	0
162	0	0	0	0	0	0	0		0	0
163	0	0	0	0	0	0	0		0	0
164	0	0	0	0	0	0	0		0	0
165	0	0	0	0	0	0	0		0	0
166	0	0	0	0	0	0	0		0	0
167	0	0	0	0	0	0	0		0	0
168	0	0	0	0	0	0	0		0	0
169	0	0	0	0	0	0	0		0	0
170	0	0	0	0	0	0	0		0	0
171	0	0	0	0	0	0	0		0	0
172	0	0	0	0	0	0	0		0	0
173	0	0	0	0	0	0	0		0	0
174	0	0	0	0	0	0	0		0	0
175	0	0	0	0	0	0	0		0	0
176	0	0	0	0	0	0	0		0	0
177	0	0	0	0	0	0	0		0	0
178	0	0	0	0	0	0	0		0	0
179	0	0	0	0	0	0	0		0	0
180	0	0	0	0	0	0	0		0	0
181	0	0	0	0	0	0	0		0	0
182	0	0	0	0	0	0	0		0	0
183	0	0	0	0	0	0	0		0	0
184	0	0	0	0	0	0	0		0	0
185	0	0	0	0	0	0	0		0	0
186	0	0	0	0	0	0	0		0	0
187	0	0	0	0	0	0	0		0	0
188	0	0	0	0	0	0	0		0	0
189	0	0	0	0	0	0	0		0	0
190	0	0	0	0	0	0	0		0	0
191	0	0	0	0	0	0	0		0	0
192	0	0	0	0	0	0	0		0	0
193	0	0	0	0	0	0	0		0	0
194	0	0	0	0	0	0	0		0	0
195	0	0	0	0	0	0	0		0	0
196	0	0	0	0	0	0	0		0	0
197	0	0	0	0	0	0	0		0	0
198	0	0	0	0	0	0	0		0	0
199	0	0	0	0	0	0	0		0	0
200	0	0	0	0	0	0	0		0	0
Services detail
	Ante natal care (HB estimation, BP, TT, Physical Exam, IFA)	Institutional deliveries	Post natal care	New born care corner	Immunisation	Routine OPD (over 5)	Routine OPD (U-5 )	Family Planning: Tubectomy motivation	Tubectomy procedure	Family Planning: IUCD motivation	IUCD procedure	Family planning: Counselling Oral pill and Condom distribution	Special care services:Primary management wounds/fracture/abscess drainage/burns	AYUSH services	Dental services	DOTS provision	Meeting CHC	Meeting with ANM’s from Sub centre/ PHC meeting	Family planning camp	Pulse polio immunisation	School health service	Village Health and Nutrition days	IEC Activities related to National Health programmes	Health camps for treatment of minor ailments	Disease surveillance (Early detection of cases (as per IDSP guidelines)and Control of local endemic diseases	Recording of vital events/HMIS	House to house surveys	Water and Sanitation(Disinfection of drinking water source , Promotion of sanitation)	Monitoring and supervision of Sub centres	Trainings conducted for staff at the facility	Support activities for all direct servicesLike cleanliness, sweeping, clerical work	Routine IPD	Referral to higher institutions
OPD services (annual)	901		584		5726	137646	13500	0		2000				28000	10447	0																	550
Out reach	0		0		0			2500		0		130995							24	3	3	6	6	44				24
IPD Services		1282		1275					508		761		0																			8779
Administration																									52	12	0
Ancillary																	24	24											144	2
Supportive activiites																															200
Section2
Equipment/ other items			Average life		Drugs				Consumables					Furnitute items		Quantity							Quantity				Quantity							Quantity
	Quantity	Price				Quantity	Price			Quantity	Price				Unit cost	PAEDIATRIC OPD	SURGICAL OPD	ICTC CENTRE	WOMEN OPD	MEDICAL OPD	DENTAL OPD	LAB	X RAY ROOM	T B ROOM	PHARMACY ROOM	FEMALE WARD 1	NURSING ROOM	COORIDOOR	SISTER DUTY ROOM	LADY DOCTOR DUTY ROOM	ROOM NO 16	PNC WARD	LABOUR ROOM1	LABOUR ROOM 2	OT COORIDOOR	MINOR OT	EMERGENCY ROOM	EMO ROOM	NEW BORN CARE UNIT	EYE CHECKUP AND ECG	HOMEOPATHY CLINIC	SMO OFFICE	P P CENTER	MALE WARD 1	MALE WARD 1	MALE WARD 2	PRIVATE ROOM1	PRIVATE ROOM2	PRIVATE ROOM 3
Autoclaves small	5	50000	10		TAB AZITHRO 250mg	9000	11.7		Betadine	1	23			Almirah (Big steel)	7500	1	0	1	0	1	0	1	1	0	0	0	0	4	2	0	2	0	0	1	0	0	1	2	0	0	0	0	0	0	0	0	0	0	0
Anethesia Trolly	2	1500	5		TAB AZITHRO 500mg	12670	14		Cotton role	8	232			Almirah (Small steel)	5000	0	0	0	0	1	2	0	0	0	0	0	0	5	0	0	2	0	1	0	0	2	0	0	0	0	1	0	0	0	0	0	0	0	0
Ambu Bag	3	1200	5		TAB AMLODEPINE 5 mg	13100	1		Dispossible syringe 2 cc	1300	32			Almirahs (Small wooden)	4500	0	0	0	0	0	0	0	0	0	0	0	0	0	0	0	0	0	0	0	0	0	0	0	0	0	0	0	0	0	0	0	0	0	0
Almirah	31	7500	10		TA ACICLOVIR 200mg	3200	6.4		Calcium Hydronide gel	1	323			Armless chairs	1530	0	0	0	0	0	0	0	0	0	0	0	0	0	0	0	0	0	0	0	0	0	0	0	0	0	0	0	0	0	0	0	0	0	0
Bedside Locker	34	3800	10		TAB ACCETOZALEMIDE	900	3.7		Composite syrings	3	23			Bed side attendant chair	400	0	0	0	0	0	0	0	0	0	0	0	0	0	0	0	0	0	0	0	0	0	0	0	0	0	0	0	0	0	0	0	0	0	0
Iron Bed	30	6600	10		TAB ALLOPARIND	2000	2.3		Face Mask	30	10			Bed side locker	3800	0	0	0	0	0	0	0	0	0	0	6	0	0	0	0	0	6	0	0	0	1	0	0	0	0	0	0	0	6	0	6	0	0	0
Back Rest	13	9000	10		CAP AMOXICILLIN 250mg	18400	0.29		Gloves	280	35			Bed side Screen	2700	0	0	0	0	0	0	0	0	0	0	0	0	0	0	0	0	0	0	0	0	0	0	0	0	0	0	0	0	0	0	0	0	0	0
Bed side screen	9	2700	10		CAP AMOXICILLIN 500mg	27200	0.16		GIC Cement	3	32			Bed side table	1500	0	0	0	0	0	0	0	0	0	0	0	0	0	0	0	0	0	0	0	0	0	0	0	0	0	0	0	0	0	0	0	0	0	0
B.P Appratus	11	1400	5		CAP AMOXI+CLOXI	13100	8.2		GP Paint	4	32			Buckets	50	0	0	0	0	0	0	0	0	0	0	0	0	0	0	0	0	0	0	0	0	0	0	0	0	0	0	0	0	0	0	0	0	0	0
Bench	12	1600	5		INJ ADRENALINE	235	5		HB Kit	9	32			Centrifuge	7000	0	0	0	0	0	0	0	0	0	0	0	0	0	0	0	0	0	0	0	0	0	0	0	0	0	0	0	0	0	0	0	0	0	0
Chairs	30	1530	5		SYP AMOXI+CLOVINATE	230	52		Light Cure composite	1	32			CFL tubes	150	0	0	0	0	0	0	0	0	0	0	0	0	0	0	0	0	0	0	0	0	0	0	0	0	0	0	0	0	0	0	0	0	0	0
Cupboard	1	11250	10		SYP ALBENDAZOLE	168	18.75		Needle hand cutter	1	32			Clock /watch	200	0	0	0	0	0	0	0	0	0	0	0	0	0	0	0	0	0	1	0	0	0	0	0	0	0	0	0	0	0	0	0	0	0	0
Dressing Drum	16	500	10		SYP ASTHALINE (BOTTLES)	5	15.59		Murcery + Alloy	1	32			Coat rack	200	0	0	0	0	0	0	0	0	0	0	0	0	0	0	0	0	0	0	0	0	0	0	0	0	0	0	0	0	0	0	0	0	0	0
Dental Chair	1	150000	5		SYP ANTACID(BOTTLES)	240	20		Orafill G	4	32			Curtain rods	400	1	1	1	0	1	1	0	0	0	0	2	0	0	2	0	0	2	0	0	0	2	0	0	0	0	0	0	0	2	0	2	0	0	0
Dressing Table	8	1500	5		INJ AVIL	375	5		PMT Set	5	32			Curtains	300	2	2	4	0	4	4	0	0	0	0	8	0	0	4	0	0	8	2	0	0	6	14	0	0	0	0	0	0	4	0	4	0	0	0
Electric Water Cooler	2	20000	5		INJ AMKACINE 100mL	300	6		Spirit 500 ml	3000	32			Cylinder	2500	0	0	0	0	0	0	0	0	0	0	0	0	14	0	0	0	0	2	0	0	0	2	0	0	0	0	0	0	0	0	0	0	0	0
Foxlight Stand	1	2000	5		GEL ABGEL	30	65		BANDAGE 15*5	100	25			Delivery table	6800	0	0	0	0	0	0	0	0	0	0	0	0	0	0	0	0	0	0	0	0	0	0	0	0	0	0	0	0	0	0	0	0	0	0
Foot step	1	930	10		INJ AMKACINE 500ml	850	6		BANDAGE 5*4	237	23			Dressing trolley	1500	0	0	0	0	0	0	0	0	0	0	0	0	0	0	0	0	0	0	0	0	0	0	0	0	0	0	0	0	0	0	0	0	0	0
Flowmeter	4	2100	10		INJ AMPICILLIN 250mg	850	0.16		BANDAGE 10*5	250	25			Drum with tap for storing water	500	0	0	0	0	0	0	0	0	0	0	0	0	0	0	0	0	0	0	0	0	0	0	0	0	0	0	0	0	0	0	0	0	0	0
Freezer	1	40000	7		INJ ANTI-D 300ml	65	14.1		SURGICAL BLADE	380	5			Examination bed or table	6885	1	1	0	1	1	0	0	0	0	0	0	0	0	0	0	0	0	2	1	0	0	0	0	0	1	0	0	0	0	0	0	0	0	0
Examination Table	8	6885	10		INJ ATROPINE	805	5		0	0	0			Fans	1400	1	1	1	2	1	1	1	2	0	0	4	2	7	1	1	4	4	1	1	2	2	5	2	0	2	1	0	1	4	0	4	1	1	1
Heater	2	1200	5		TA ALBENDAZOLE 400mg	5050	1.8		0	0	0			Foot step	930	0	0	0	0	0	0	0	0	0	0	0	0	0	0	0	0	0	2	0	0	0	0	0	0	1	0	0	0	0	0	0	0	0	0
Generator	2	250000	5		TAB AMOXY+POTASSIUM CARBONATE	6000	4.75		0	0	0			Hand washing basin	1000	1	0	1	0	1	1	0	0	0	0	1	1	0	0	0	0	0	1	1	0	1	1	0	0	1	0	0	0	1	0	1	0	0	0
I/V Stand	37	425	10		TAB AMLOD+AT	2000	2.3		0	0	0			Height measuring stand	300	0	0	0	0	0	0	0	0	0	0	0	0	0	0	0	0	0	0	0	0	0	0	0	0	0	0	0	0	0	0	0	0	0	0
Cabnet Instrumnet	2	2800	3		GEL BENZYL ENZOATE 2.5	190	50		0	0	0			Inpatient iron bed	5900	0	0	0	0	0	0	0	0	0	0	6	0	0	0	1	0	0	0	0	2	3	5	1	0	0	0	0	0	6	0	6	1	1	1
Instrument Tray	6	500	5		TAB B-COMPLEX	20000	1.2		0	0	0			Kerosene stove	700	0	0	0	0	0	0	0	0	0	0	0	0	0	0	0	0	0	0	0	0	0	0	0	0	0	0	0	0	0	0	0	0	0	0
Labour Table	3	7000	5		TAB BUSCOPAN	1880	5		0	0	0			Labour table	7000	0	0	0	0	0	0	0	0	0	0	0	0	0	0	0	0	0	0	0	0	0	0	0	0	0	0	0	0	0	0	0	0	0	0
Laproscope	2	3500	5		BETADINE LOTION	178	33		0	0	0			Large medicine cupboard	11250	0	0	0	0	0	0	0	0	0	0	0	0	0	0	0	0	0	0	0	0	0	0	0	0	0	0	0	0	0	0	0	0	0	0
Operation Table	4	6800	10		OINTMENT BETADINE	275	33		0	0	0			Large steel benches	1000	0	0	0	0	0	0	0	0	0	0	0	0	0	0	0	0	0	0	0	0	0	0	0	0	0	0	0	0	0	0	0	0	0	0
O2 Trolly	1	600	10		OINTMENT BETEMATHASON	150	9.5		0	0	0			Large wooden benches	1300	0	0	0	0	0	0	0	0	0	0	0	0	0	0	0	0	0	0	0	0	0	0	0	0	0	0	0	0	0	0	0	0	0	0
OT lights Portable	2	125000	10		B.T. SET	170	25		0	0	0			Mattress	1300	0	0	0	0	0	0	0	0	0	0	0	0	0	0	0	0	0	0	0	0	0	0	0	0	0	0	0	0	0	0	0	0	0	0
O2 Key	2	180	7		INJ BANZATHINE PANCILLINE	70	27		0	0	0			Medicine chest	9000	0	0	0	0	0	0	0	0	0	0	0	0	0	0	0	0	0	0	0	0	0	0	0	0	0	0	0	0	0	0	0	0	0	0
O2 cylinder BIG	28	5200	10		BUPPY VACCINE(HCL)20mG	10	0		0	0	0			Medicine trolley	3800	1	0	0	0	0	1	0	0	0	0	6	1	0	1	0	0	6	2	0	0	1	1	0	0	0	0	0	0	6	0	6	1	1	1
O2 hood	3	1200	7		INJ BANZILE PENCILLIN	600	12.9		0	0	0			Metal chair	12000	0	0	0	0	0	0	0	0	0	0	0	0	0	0	0	0	0	0	0	0	0	0	0	0	0	0	0	0	0	0	0	0	0	0
Plastic syringes destoyer	5	500	5		B.P. APPRATUS	3	600		0	0	0			Metal file cabinet	5000	0	0	0	0	0	0	0	0	0	0	0	0	0	0	0	0	0	0	0	0	0	0	0	0	0	0	0	0	0	0	0	0	0	0
Strature	6	1200	10		TAB BISCODYL	0	1.2		0	0	0			Microscope	20000	0	0	0	0	0	0	0	0	0	0	0	0	0	0	0	0	0	0	0	0	0	0	0	0	0	0	0	0	0	0	0	0	0	0
Portable light	7	3500	3		OPD CARD	104001	3		0	0	0			Mugs	50	0	0	0	0	0	0	0	0	0	0	0	0	0	0	0	0	0	0	0	0	0	0	0	0	0	0	0	0	0	0	0	0	0	0
Radiant warmer	3	45000	5		RCH KIT	1	650		0	0	0			Operation Lamp	36000	0	0	0	0	0	0	0	0	0	0	0	0	0	0	0	0	0	0	0	0	0	0	0	0	0	0	0	0	0	0	0	0	0	0
Revolving Stool	40	1240	10		I KIT	6	450		0	0	0			Plastic bin	50	0	1	1	0	1	4	0	0	0	0	0	0	0	0	0	0	0	8	0	0	4	4	0	0	0	0	0	0	0	0	0	0	0	0
Phototherapy	2	25000	5		COTTON	792	40		0	0	0			Refrigerator	13000	0	0	1	0	0	0	1	0	0	0	0	0	0	0	0	0	0	0	0	0	0	0	0	0	0	0	0	0	0	0	0	0	0	0
Resustitation Kit	1	1125	5		TAB CITRAZINE	88300	1		0	0	0			Rubber / plastic shutting	0	0	0	0	0	0	0	0	0	0	0	0	0	0	0	0	0	0	0	0	0	0	0	0	0	0	0	0	0	0	0	0	0	0	0
Monitor vital	1	30000	5		TAB CALCIUM	127500	0.2		0	0	0			Sauce pan with lid	150	0	0	0	0	0	0	0	0	0	0	0	0	0	0	0	0	0	0	0	0	0	0	0	0	0	0	0	0	0	0	0	0	0	0
O2 Concentrator	1	18000	5		SYP CEFADROXIN	125	8		0	0	0			Side Wall mounted fan	1200	0	0	0	0	0	0	0	0	0	0	0	0	0	0	0	0	0	0	0	0	0	0	0	0	0	0	0	0	0	0	0	0	0	0
X-Ray Plant	1	625000	7		CAP CEFADROXIN 250mg	7400	0.5		0	0	0			Side wooden racks	1500	0	0	0	0	0	0	0	0	0	0	0	0	0	0	0	1	0	0	0	0	0	0	0	0	0	0	0	0	0	0	0	0	0	0
Resitation Trolly	1	1500	5		TAB CEFADROXIN 250mg	2600	0.5		0	0	0			Sink	700	0	0	0	0	0	0	0	0	0	0	0	0	0	0	0	0	0	0	0	0	0	0	0	0	0	0	0	0	0	0	0	0	0	0
Suction Operatus Big	4	8000	7		TAB CEFADROXIN 500mg	2500	0.5		0	0	0			Stool (steel )	1240	2	3	1	3	1	1	1	2	0	0	0	0	0	1	0	1	6	3	0	1	0	5	0	0	0	0	0	2	0	0	0	0	0	0
Weighing machine	1	1400	5		TAB CIPLOX 250 mg	3000	5		0	0	0			Stool (wooden)	500	0	0	0	0	0	0	0	0	0	0	0	0	0	0	0	0	0	0	0	0	0	0	0	0	0	0	0	0	0	0	0	0	0	0
Sterlizer	6	2000	5		TAB CIPLOX 500 mg	45100	9.3		0	0	0			stove 2 burner	1200	0	0	0	0	0	0	0	0	0	0	0	0	0	0	0	0	0	0	0	0	0	0	0	0	0	0	0	0	0	0	0	0	0	0
Wheel Chair	3	6700	5		TAB CIPLOX TZ	8000	1		0	0	0			Stretcher	1200	0	0	0	0	0	0	0	0	0	0	0	0	0	0	0	0	0	0	0	0	0	0	0	0	0	0	0	0	0	0	0	0	0	0
Vertical steam Sterlizer	1	1200	5		INJ CIPLOX IV	1601	12.5		0	0	0			Swab rack	5000	0	0	0	0	0	0	0	0	0	0	0	0	0	1	0	0	0	0	0	0	0	0	0	0	0	0	0	0	0	0	0	0	0	0
Sterlizer	6	1200	5		CAP CEBEXIME 2	18000	9.9		0	0	0			Telephone	2000	0	0	1	0	1	0	0	0	0	0	0	0	0	1	0	0	0	0	0	0	0	1	0	0	0	0	0	0	0	0	0	0	0	0
Wheel Chair	3	6700	5		CAP CEPHELEXINE 500mg	3000	1		0	0	0			Three seater steel chairs	7200	0	0	0	0	0	0	0	0	0	0	0	0	2	0	0	0	0	0	0	0	0	0	0	0	0	0	0	0	0	0	0	0	0	0
Vertical steam Sterlizer	1	1200	5		TAB CINNOZFINE	2000	2.3		0	0	0			Wooden Table	10000	0	0	0	0	1	0	0	0	0	0	0	0	0	0	0	0	0	0	0	0	0	0	0	0	0	0	0	0	0	0	0	0	0	0
Iron stool	26	1240	10		TA CARBENEZPENE	800	1		0	0	0			Oven	6000	0	0	0	0	0	0	0	0	0	0	0	0	0	0	0	0	0	0	0	0	0	0	0	0	0	0	0	0	0	0	0	0	0	0
Trunck	1	3000	10		SYP CIDEX	8	16		0	0	0			Four seater chair	1500	0	0	0	0	0	0	0	0	0	0	0	0	0	0	0	0	0	0	0	0	0	0	0	0	0	0	0	0	0	0	0	0	0	0
Stethoscope	3	500	5		CREPE BANDAGE 10*4.5	130	25		0	0	0			Revolwing chair	1800	0	0	0	0	0	2	0	0	0	0	0	0	0	0	0	0	0	0	0	0	0	0	0	0	0	0	1	0	0	0	0	0	0	0
Small cylinder for boyel	2	1500	10		CREPE BANDAGE 3*15	20	24		0	0	0			Computer	30000	0	0	1	0	0	0	0	0	0	0	0	0	0	0	0	0	0	0	0	0	0	0	0	0	0	0	0	0	0	0	0	0	0	0
Boyle's Appratus	2	5000	5		CREPE BANDAGE 15*4.3	142	23		0	0	0			Printer	3000	0	0	0	0	0	0	0	0	0	0	0	0	0	0	0	0	0	0	0	0	0	0	0	0	0	0	0	0	0	0	0	0	0	0
Abdominal Retractor	6	360	5		OINTMENT COTRIMAZOLE	60	74		0	0	0			Photostate	50000	0	0	0	0	0	0	0	0	0	0	0	0	0	0	0	0	0	0	0	0	0	0	0	0	0	0	0	0	0	0	0	0	0	0
Chetal Forceps	5	100	2		COTRIMAZOLE LOTION	60	0.97		0	0	0			Plastic Chair	400	0	0	0	0	0	0	0	0	0	0	0	0	0	0	0	0	0	0	0	0	0	0	0	0	0	0	0	0	0	0	0	0	0	0
Towel clip	20	250	5		INJ COTRIMAZOLE 250mg	0	1		0	0	0			Cushion Chair	1200	0	0	1	2	1	0	0	0	0	0	0	0	0	0	0	5	0	0	0	0	0	2	1	0	1	0	4	1	0	0	0	0	0	0
Arter Forcep	51	120	2		CATGUT 4221	110	23		0	0	0			Inverter	12000	0	0	0	0	0	0	0	0	0	0	0	0	0	0	0	0	0	0	0	0	0	0	0	0	0	0	0	0	0	0	0	0	0	0
Uterine Forcep	1	150	2		CATGUT 4259	0	24		0	0	0			COOLER	3500	0	0	1	1	1	0	0	0	0	0	0	0	0	0	0	0	0	0	0	0	0	0	0	0	0	0	0	0	0	0	0	0	0	0
B.P Handle	16	90	5		MERSILK 3-0(5002)	27	837		0	0	0			SOFA	15000	0	0	0	0	0	0	0	0	0	0	0	0	0	0	0	0	0	0	0	0	0	0	0	0	0	0	0	0	0	0	0	0	0	0
Allies	17	200	5		MERSILK BOX 2-0(5036)	62	837		0	0	0			WOODEN CANE CHAIR	1400	3	2	1	1	2	0	2	3	0	0	0	3	0	4	0	3	0	2	0	0	0	0	2	0	2	2	0	2	0	0	0	2	2	2
Web Cob	4	420	5		PLAIN CATHELER	10	20		0	0	0			MIRROR	200	1	0	0	0	1	0	0	0	0	0	0	0	0	0	0	0	0	0	0	0	0	1	1	0	1	0	0	0	0	0	0	0	0	0
Sims v Speculam	10	300	2		INJ CEFTRIAXONE(1gm)	2720	64		0	0	0			TABLE	10000	1	1	1	1	0	1	1	1	0	0	0	1	0	0	0	3	0	4	0	0	0	0	1	0	1	2	0	1	0	0	0	0	0	0
Sponge Holder	15	200	2		INJ CEFTRIAXONE(500gm)	100	34		0	0	0			WEIGHING MACHINE	1500	0	0	0	0	0	0	0	0	0	0	0	0	0	0	0	0	0	0	0	0	0	0	0	0	0	0	0	0	0	0	0	0	0	0
Instrument Tray	12	500	5		CORD CLAMP	1575	3		0	0	0			X-RAY VIEWR	500	1	0	0	0	1	0	0	0	0	0	0	0	0	0	0	0	0	0	0	0	0	0	0	0	0	0	1	0	0	0	0	0	0	0
Dressing Trolly	1	1500	5		CERVIPNEM GEL	25	0		0	0	0			AC	35000	1	0	0	0	0	0	0	0	0	0	0	0	0	0	0	0	0	0	0	0	0	0	0	0	0	0	0	0	0	0	0	0	0	0
Drum	7	500	5		TAB PCM	6000	1		0	0	0			BABY WEIGHING MACINE	1400	1	0	0	0	0	0	0	0	0	0	0	0	0	0	0	0	0	0	0	0	0	0	0	0	0	0	0	0	0	0	0	0	0	0
Instrument table	2	1500	5		SYP CETRAINE	1600	18		0	0	0			SCREEN	2700	1	1	0	0	1	0	0	0	0	0	0	0	0	0	0	0	0	1	0	0	0	0	0	0	1	0	0	0	3	0	3	0	0	0
Instrument trolly	1	1500	5		SYP CEFALENINE	120	45		0	0	0			TUBE LIGHT	300	4	2	4	6	4	4	4	6	0	0	12	4	12	4	2	7	0	0	2	2	2	0	2	0	4	2	0	2	12	0	12	2	2	2
Currette Blunt & Sharp	5	240	3		COUGH SYP	1100	37		0	0	0			DENTAL CHAIR	150000	0	0	0	0	0	1	0	0	0	0	0	0	0	0	0	0	0	0	0	0	0	0	0	0	0	0	0	0	0	0	0	0	0	0
Ovum Forceps	3	30	3		TAB COLD PLUS	15000	2		0	0	0			X-RAY MACHINE	0	0	0	0	0	0	1	0	1	0	0	0	0	0	0	0	0	0	0	0	0	0	0	0	0	0	0	0	0	0	0	0	0	0	0
Lyringu Scope	5	4800	5		COTRIMAZOLE MOUTH PAINT	120	25		0	0	0			BOILER	0	0	0	0	0	0	1	0	0	0	0	0	0	0	0	0	0	0	0	0	0	0	0	0	0	0	0	0	0	0	0	0	0	0	0
Neonatal trolly	1	2500	5		TAB CEFADROXINE 250mg	1000	0.5		0	0	0			CUTTER	500	0	0	0	0	0	1	0	0	0	0	0	0	0	0	0	0	0	0	0	0	0	0	0	0	0	0	0	0	0	0	0	0	0	0
Suction machine	5	8000	5		CIPLON EYE DROPS	500	25		0	0	0			EXOST	1000	0	0	0	0	0	0	1	0	0	0	0	0	0	0	0	0	0	0	0	0	0	1	0	0	0	0	0	0	0	0	0	0	0	0
Vacum extrator	1	7500	5		CIPLON + DEXA EYE DROPS	75	32		0	0	0			IV STAND	425	0	0	0	0	0	0	0	0	0	0	0	0	0	0	0	0	4	0	0	0	0	4	0	0	0	0	0	0	0	0	0	1	1	1
Green armitage	6	180	2		CIROWAX EYE DROPS	363	30		0	0	0			SUNCTION MACHINE	8000	0	0	0	0	0	0	0	0	0	0	0	0	0	0	0	0	0	0	0	0	0	1	0	0	0	0	0	0	0	0	0	0	0	0
Suction tip	2	10	0		TAB CHLORINEPELLETS 5gm	65000	0.4		0	0	0			BABY INCUBLATOR	5000	0	0	0	0	0	0	0	0	0	0	0	0	0	0	0	0	0	0	0	0	0	0	0	2	0	0	0	0	0	0	0	0	0	0
Needle Holder	5	25	2		INJ CHROMASTAT	70	0		0	0	0			OT LIGHT	36000	0	0	0	0	0	0	0	0	0	0	0	0	0	0	0	0	0	1	0	0	1	0	0	1	0	0	0	0	0	0	0	0	0	0
Instrument Tray	4	500	5		TAB CEFEXIME 300mg	3500	29.7		0	0	0			EYE CATRACT LIGHT	0	0	0	0	0	0	0	0	0	0	0	0	0	0	0	0	0	0	0	0	0	0	0	0	0	1	0	0	0	0	0	0	0	0	0
Air way	1	1800	3		TAB CEFEXIME 100 mg	1000	16.45		0	0	0			ILR	50000	0	0	0	0	0	0	0	0	0	0	0	0	0	0	0	0	0	0	0	0	0	0	0	0	2	0	0	0	0	0	0	0	0	0
Dressing Forceps	12	120	2		TAB COTRIMAZOLE VAGINAL	1500	1.6		0	0	0			BABY BED	4500	0	0	0	0	0	0	0	0	0	0	0	0	0	0	0	0	0	0	0	0	0	0	0	0	0	0	0	0	0	0	0	1	1	1
Ear packing forceps	1	120	2		TAB CLOPIDROGREL 75mg	1250	2.7		0	0	0			TV	7000	0	0	0	0	0	0	0	0	0	0	0	0	0	0	0	0	0	0	0	0	0	0	0	0	0	0	0	0	0	0	0	1	1	1
Perioitium elvator	1	360	3		INJ DICLOFENAC	8515	2		0	0	0			WATER COOLER	20000	0	0	0	0	0	0	0	0	0	0	0	0	0	0	0	0	0	0	0	0	0	0	0	0	0	0	0	0	0	0	0	0	0	0
Retractor Rt.Angle	2	600	3		INJ DEXA	600	8		0	0	0			0	0	0	0	0	0	0	0	0	0	0	0	0	0	0	0	0	0	0	0	0	0	0	0	0	0	0	0	0	0	0	0	0	0	0	0
Scissor	28	80	2		INJ DERIPHYLLINE	350	0.5		0	0	0			0	0	0	0	0	0	0	0	0	0	0	0	0	0	0	0	0	0	0	0	0	0	0	0	0	0	0	0	0	0	0	0	0	0	0	0
Tonge Depression	6	65	2		INJ DIAZEPAM	200	1.6		0	0	0			0	0	0	0	0	0	0	0	0	0	0	0	0	0	0	0	0	0	0	0	0	0	0	0	0	0	0	0	0	0	0	0	0	0	0	0
Hystrectomy set	2	180	1		INJ DOPAMINE	75	3.5		0	0	0			0	0	0	0	0	0	0	0	0	0	0	0	0	0	0	0	0	0	0	0	0	0	0	0	0	0	0	0	0	0	0	0	0	0	0	0
CS Set	2	22800	3		INJ DROTINE	650	10.68		0	0	0			0	0	0	0	0	0	0	0	0	0	0	0	0	0	0	0	0	0	0	0	0	0	0	0	0	0	0	0	0	0	0	0	0	0	0	0
Delivery set	4	15000	5		TAB DICLO 50mg	79300	1		0	0	0			0	0	0	0	0	0	0	0	0	0	0	0	0	0	0	0	0	0	0	0	0	0	0	0	0	0	0	0	0	0	0	0	0	0	0	0
F.Doppler	2	6000	5		RUBBER SHEET	5	350		0	0	0			0	0	0	0	0	0	0	0	0	0	0	0	0	0	0	0	0	0	0	0	0	0	0	0	0	0	0	0	0	0	0	0	0	0	0	0
N.Speculam	3	300	2		ISABGOL	50	12		0	0	0			0	0	0	0	0	0	0	0	0	0	0	0	0	0	0	0	0	0	0	0	0	0	0	0	0	0	0	0	0	0	0	0	0	0	0	0
Kidney tray	3	75	5		TAB DERIPHILLINE	17300	0.5		0	0	0			0	0	0	0	0	0	0	0	0	0	0	0	0	0	0	0	0	0	0	0	0	0	0	0	0	0	0	0	0	0	0	0	0	0	0	0
NSV kit	15	600	1		TAB DICLOPORE	9500	2		0	0	0			0	0	0	0	0	0	0	0	0	0	0	0	0	0	0	0	0	0	0	0	0	0	0	0	0	0	0	0	0	0	0	0	0	0	0	0
IUD kit	1	180	1		TAB DERIPHILLINE SR 150mg	0	0		0	0	0
MTP kit	1	499	1		TAB DICLO+SERRIOPEPTIDOSE	0	0		0	0	0
Amalgam carrier	1	150	2		TAB DOMPERIDONE	11200	3.3		0	0	0
Artery forceps	1	100	2		SYP DOMPERIDONE	134	1
Autoclave	1	35000	5		TAN ANTACID	4100	20
Bone cutter	1	150	5		CAP DOXICILLINE	3870	4
Cheatel forceps	1	25	2		DEXTROSE 10%	100	34
Dental chair	1	150000	5		DESPOSALE NEDDLE(22 NO)	15	3
Dapper glass	1	50	2		DESPOSALE NEDDLE(23 NO)	175	5
Dressing drum (big)	1	800	2		DELLUTED WATER	450	1.5
Endo box	1	350	2		DEXTROSE 5%	2135	17
Glass mortar	1	50	2		DNS	2360	17
Glass pestle	1	50	2		DISPOSABLE CAPS	700	4
Kidney tray	2	75	2		DISPOSABLE MASKS	753	4
Matrix retainer (ivory)	1	35	2		TAB CYANOCOBALAMINE	5500	2
Light cure machine	1	3000	5		DECAUSE COUGH SYRUP	1840	50
Mirror tops	5	10	2		DISPOSALE SRINGE(PACKET)	36	3
Mirror handles	5	25	2		OINTMENT DICLOGEL	160	95
Plastic filling instruments	1	35	2		DILTAZEN 60mg	500	3
Tooth extraction forceps	19	150	2		CAP AMPICILLIN 500mg	180	0.16
Tweezers	5	25	2		TAB ECOSPRIN	13650	1
Steel tray	1	150	5		INJ EPIDOSIN	50	5
Halogen bulbs	3	600	2		TAB ETHMOSYLATE	2100	3
High and low vacuum motored suction	1	8000	5		TAB ERTHRONYSINE 200 mg	2000	3
Stool with pneumatic cylinder	1	1500	2		E-PILLS	265	80
Dental X-ray tube head	1	10000	5		ETT TUBES	5	0
Dental X-ray turner with stand	1	5000	2		TA FOLIC ACID	5000	1
Cotton drum	1	400	2		TAB FLUCONAZOLE	1300	36
Steel Almirah	1	7500	10		INJ FORTURN	1460	3.95
Needle destroyer	1	500	5		CAP FLURATINE 20mg	1000	3.48
Revolving doctor chair	1	1800	5		OINTMENT FERRAMYCINE 100gm	16	6.9
Visiting chair	2	400	5		SYP FERROUS SULPHATE ORAL SOL 5ml	250	4.3
Glass slab	2	35	2		GAUGE	217	23
X ray protection screen	1	40000	5		GLOVES 6.5	675	5
X ray film Processing tank	1	4160	3		GLOVES 7.0	1280	5
x ray veiw box	1	500	5		GLOVES 7.5	50	5
Oil fille room Heater	3	2500	5		GLOVES POWDER(BOX)	28	30
Apron	10	150	5		INJ GENTAMYCIN	3150	10
Stool with pneumatic cylinder	1	1500	5		GLEB G	344	0
Surgical curette	0	100	3		TAB GLIMEPRIDE 1mg	400	1.5
Sterilizer	0	2000	5		TAB GLIMEPRIDE 2mg	2600	2.3
Dental X-ray tube head	1	10000	7		TAB GLIBENCLAMIDE 5mg	1000	1.1
Dental X-ray turner with stand	1	5000	5		GUM PAINT	300	10
Development box	0	500	5		ISOSORBIDE MONONIALE 20mg	1000	2
Needle holder	0	100	3		INJ HYDROCORTISONE	200	40
Electrical sterilizer	0	5200	5		HBS	150	0
Cotton drum	1	400	10		HAND NEEDLE CUTTER	6	200
Steel Almirah	1	7500	10		INJ HEPARIN SODIUM	5	61.65
Needle destroyer	1	500	3		INJ HAEMCOEL	10	15.7
Revolving doctor chair	1	1800	7		HYPELEMIC SYRUP 50ml	20	0
Visiting chair	2	400	7		HAEMONODIL	10	0
Glass slab	2	35	1		IV SET	2000	25
Matrix bands (ivory)	1	35	1		IV CANNUL 18	945	23.5
Light cure composite	0	3500	1		IV CANNULA 20	1450	23.5
Mucus suction trap	0	10	1		IV CANNULA 22	1593	23.5
Thermometer	1	50	2		IV CANNULA 24	555	23.5
X ray protection screen	1	40000	5		IFT TUBES	200	15
X ray film Processing tank	1	4160	3		TAB IBRUFEN	43000	1.5
x ray veiw box	1	500	3		MULTIPLE ELECTROLYTE AND DEXTROSE	275	22
Oil fille room Heater	3	5000	5		ISOLYTE	100	1.8
Apron	10	150	1		TAB IBRUFEN 400 mg	27900	1.5
					INJ KETAMINE	10	24.3
0	0	0	0		INJ PHENONYMETHYL PENCILLIN	0	0
0	0	0	0		MICROPORE 21	10	0
0	0	0	0		TAB LASIX	2400	0.76
0	0	0	0		TAB LASORTAN 50mg	18600	7
0	0	0	0		TAB LIVOX 500mg	3100	6.6
0	0	0	0		LACLULOSE SOLUTION	0	1.2
0	0	0	0		LAXATINE	164	1.2
0	0	0	0		LUCOPLAST	2	0
0	0	0	0		LIGNOCANE GEL	64	33.67
0	0	0	0		LOSARTAN HCL	200	16.8
0	0	0	0		TAB METAFORMIN 500mg	400	0.5
0	0	0	0		TAB METAFORMIN 1gm	22000	0.5
0	0	0	0		TAB MESOPROST	3500	0.3
0	0	0	0		INJ METOCLOPRAMIDE	3025	1
0	0	0	0		OINTMENT MUPIROCIN 5gm	20	0
0	0	0	0		INJ METHERGIN	2370	0.1
0	0	0	0		METRONIDAZOLE IV SET	2176	5
0	0	0	0		SYP METROGYL	375	15.85
0	0	0	0		TAB METHERGN	300	0.1
0	0	0	0		MICROPORE3	46	0
0	0	0	0		MOUTH WASH	100	30
0	0	0	0		MEPHENLINE	20	0
0	0	0	0		MICROPORE 1	31	0
0	0	0	0		MICROPORE 1/2	2	0
0	0	0	0		DISP MOPS	5	40
0	0	0	0		INJ MIDAZOLAM 5ml	15	1.4
0	0	0	0		MICONAOLE OINTMENT	100	21.14
					INJ MEGNISSIUM SULPHATE	100	22
					TAB METRONIDAZOLE 400mg	7300	0.6
					TAB NORFLOX	14400	1
					INJ CHLORAMPHENICOL 1gm	300	3
					N.S.	1100	33
					TAB NIMUSLIDE	40900	5
					NEBULIZER	1	250
					INJ NITROGLYCIRIN	5	1
					CAP NIFIDIPINE	100	1.5
					ORS	1250	16
					TAB OFLOX 200 mg	49490	1
					CAP OMEPERAZOL	43655	0.4
					TAB OFLOX OZ	5600	0.1
					INJ OXYTOCIN	3500	20
					INJ ONDANSETRON	1590	6.4
					SYP OFLON	600	3.97
					INJ PHENERGN	1085	12
					INJ PHENYTOIN SODIUM	98	1
					PHENYTOIN NA 200mg	2200	1
					INJ PROSTDIN	90	106
					TAB PREDNISOLONE	1000	1
					TAB PCM	104300	2
					INJ PP	50	0
					TAB PHENOARBITONE	1500	1.5
					PHENYL	380	45
					SYP PARACETAMOL	1700	20
					KCL ORAL SUSPEN	5	12
					PREGNECY SLROPS	2360	50
					POVIDINE IODINE 250mg	21	77.3
					PERMETHERIM CREAM	25	45
					ROOM WATER	10	0
					TAB RANITIDINE	107850	0.5
					INJ RANITIDINE	5360	2
					RINGER LACTATE	2900	34
					INJ RABIPUR	540	494
					TAB RAMIPRIL	200	4.36
					RYLIS TUBE	12	23.5
					RUBBER SHEET	5	1150
					TAB Spasmonil	42700	12
					TAB SALBUTAMOL	1500	1.8
					SERVIPRIME GEL	15	0
					TAB SIMSTATIN(ATORVASTALE)	3500	1.45
					TAB SERRATIOPEPTIDASE	114990	1.9
					TAB SEPTRAN	3700	1
					TAB STEMTIL	400	1.3
					INJ NAHCO3	2	12.34
					SPIRIL 500ml	16	150
					SILVER SULFADIAZINE OINTMENT	15	28.45
					SUTURE	10	15
					SURGICAL SUTURE	5	210
					INJ STEMTRL	35	14.1
					SPINAL NEEDLE	350	14.1
					S.S. EYE DROPS	100	13.78
					SAVLON	21	30
					SENSOR CREAM	345	0
					SEPTRAN	230	1
					SYP SALBUTAMOL	740	15
					TAB SPIRONOLOCTONE 25 mg	200	3.75
					INJ TT	350	50
					SALBUTAMOL NIBULIZER SOL	100	40
					TUAL RING	400	0
					THIAMINE HCL	1000	0.58
					TAB TINIDAZOLE	0	0.3
					0	0	0
					0	0	0
					0	0	0
					0	0	0
					0	0	0
					0	0	0
					0	0	0
					0	0	0
					0	0	0
					0	0	0
					0	0	0
					0	0	0
					0	0	0
					0	0	0
					0	0	0
					0	0	0
					0	0	0
					0	0	0
					0	0	0
					0	0	0
					0	0	0
					0	0	0
					0	0	0
					0	0	0
					0	0	0
					0	0	0
					0	0	0
					0	0	0
					0	0	0
					0	0	0
					0	0	0
					0	0	0
					0	0	0
					0	0	0
					0	0	0
					0	0	0
					0	0	0
					0	0	0
					0	0	0
					0	0	0
					0	0	0
					0	0	0
					0	0	0
					0	0	0
					0	0	0
					0	0	0
					0	0	0
					0	0	0
					0	0	0
					0	0	0
					0	0	0
					0	0	0
					0	0	0
					0	0	0
					0	0	0
					0	0	0
					0	0	0
					0	0	0
					0	0	0
					0	0	0
					0	0	0
					0	0	0
					0	0	0
					0	0	0
					0	0	0
					0	0	0
					0	0	0
					0	0	0
					0	0	0
					0	0	0
					0	0	0
					0	0	0
					0	0	0
					0	0	0
					0	0	0
					0	0	0
					0	0	0
					0	0	0
					0	0	0
					0	0	0
					0	0	0
					0	0	0
					0	0	0
					0	0	0
					0	0	0
					0	0	0
					0	0	0
					0	0	0
					0	0	0
					0	0	0
					0	0	0
					0	0	0
					0	0	0
					0	0	0
					0	0	0
					0	0	0
					0	0	0
					0	0	0
					0	0	0
					0	0	0
					0	0	0
					0	0	0
					0	0	0
					0	0	0
					0	0	0
					0	0	0
					0	0	0
					0	0	0
					0	0	0
					0	0	0
					0	0	0
					0	0	0
					0	0	0
					0	0	0
					0	0	0
					0	0	0
					0	0	0
					0	0	0
					0	0	0
					0	0	0
					0	0	0
					0	0	0
					0	0	0
					0	0	0
					0	0	0
					0	0	0
					0	0	0
					0	0	0
					0	0	0
					0	0	0
					0	0	0
					0	0	0
					0	0	0
					0	0	0
					0	0	0
					0	0	0
					0	0	0
					0	0	0
					0	0	0
					0	0	0
					0	0	0
					0	0	0
					0	0	0
					0	0	0
					0	0	0
					0	0	0
					0	0	0
					0	0	0
					0	0	0
					0	0	0
[truncated: 53 more columns]

## Sheet: CHC2
Costing assumptions
	Discount Rate	0.05
	AMC Rate	0.1
	Year of cost	2012-13
	GDP deflator for the year of data collection	8
	Local currency	INR
	Average exchange rate of local currency to US$	47.89
	GDP Adjustment factor	1
Facility information
	Public holidays in last year (Excluding sundays)	28
	Days per week facility is closed	1
	Hours per day facility is open	6
	Average length of stay in facility:click to jump	2.18056
	0	0
Human Resources									Capital space
S.no	Staff				Annual Allowances
	Designation	Monthly Salary	Leave days in last financial year for each staff	Incentive/other allowances like TA/DA received for training	Total housing allowance (if received)	Total uniform allownce	Total transport allowance		Rental amonut per 100 sq feet	2000
1	ACCOUNTANT/ASSISTANT	26307	12	0	0	0	0
2	ACCOUNTANT/ASSISTANT(CONTRACT)	12500	12	0	0	0	0		SMO ROOM	150
3	ACCOUNTANT/ASSISTANT(CONTRACT)	12500	12	0	0	0	0		STORE ROOM	100
4	BLOCK ASHA COORDINATOR (CONTRACT)	10000	12	0	0	0	0		LABOUR ROOM 1	180
5	CHOWKIDAR	12500	12	0	0	0	0		LABOUR ROOM 2	120
6	CLASS IV	17164.2	12	0	0	0	0		GENERAL WARD	400
7	CLASS IV	16864.3	12	0	0	0	0		POST NATAL WARD	240
8	CLASS IV	16865.3	12	0	0	0	0		X RAY ROOM	300
9	CLASS IV	15056.2	12	0	0	0	0		MCH ROOM	240
10	CLASS IV	13897.5	12	0	0	0	0		OFFICE	225
11	CLASS IV	17319	12	0	0	0	0		NURSING DUTY ROOM	120
12	CLASS IV	9928	12	0	0	0	0		DENTAL OPD	225
13	CLASS IV	11738.9	12	0	0	0	0		EYE OPD	300
14	CLERK	26450	12	0	0	0	0		PHARMACY COUNTER	150
15	COUNSLER AIDS (CONTRACT)	18000	12	0	0	0	0		LABORATORY	260
16	COUNSLLOR RBSK (CONTRACT)	10000	12	0	0	0	0		EMERGENCY	260
17	COUNSLLOR RBSK (CONTRACT)	10000	12	0	0	0	0		0	0
18	Dental surgeon	61830	12	0	0	0	0		0	0
19	DEO	9950	12	0	0	0	0		0	0
20	DRIVER (CONTRACT)	12000	12	0	0	0	0		0	0
21	DRIVER (CONTRACT)	12000	12	0	0	0	0		0	0
22	DRIVER (CONTRACT)	12000	12	0	0	0	0		0	0
23	E.M.T (CONTRACT)	12000	12	0	0	0	0		0	0
24	E.M.T (CONTRACT)	12000	12	0	0	0	0		0	0
25	E.M.T (CONTRACT)	12000	12	0	0	0	0		0	0
26	E.M.T (CONTRACT)	12000	12	0	0	0	0		0	0
27	INFORMATION ASSISTANT (CONTRACT)	9740	12	0	0	0	0		0	0
28	LAB TECH AIDS (CONTRACT)	18000	12	0	0	0	0		0	0
29	LAB TECH M	22750.2	12	0	0	0	0		0	0
30	LAB TECH M	16232.8	12	0	0	0	0		0	0
31	MO	42426.2	12	0	0	0	0		0	0
32	MO	45069.8	12	0	0	0	0		0	0
33	MO	71639.3	12	0	0	0	0		0	0
34	MO	68711.7	12	0	0	0	0		0	0
35	MO	69783.7	12	0	0	0	0		0	0
36	MO	69783.7	12	0	0	0	0		0	0
37	MO	69783.7	12	0	0	0	0		0	0
38	MO (Ayush)	20000	12	0	0	0	0		0	0
39	MPHS-F	26800	12	0	0	0	0		0	0
40	MPHW-F	27680	12	0	0	0	0		0	0
41	MPHW-M	21854.2	12	0	0	0	0		0	0
42	Nursing Sister	34154.2	12	0	0	0	0		0	0
43	OPHTHAL ASSISTANT	29614.7	12	0	0	0	0		0	0
44	PHARMACIST	40206.1	12	0	0	0	0		0	0
45	Pharmacist (Ayush )	8800	12	0	0	0	0		0	0
46	PHARMACIST (JSSK)	10340	12	0	0	0	0		0	0
47	PHN	41678.7	12	0	0	0	0		0	0
48	RADIOGRAPHER	26531.9	12	0	0	0	0		0	0
49	SMO	121679	12	0	0	0	0		0	0
50	Staff Nurse	24303.2	12	0	0	0	0		0	0
51	Staff Nurse	25109.3	12	0	0	0	0		0	0
52	Staff Nurse	38571.9	12	0	0	0	0		0	0
53	Staff Nurse	36011.5	12	0	0	0	0		0	0
54	Staff Nurse (CONTRACT)	10340	12	0	0	0	0		0	0
55	Staff Nurse (CONTRACT)	10340	12	0	0	0	0		0	0
56	Staff Nurse (CONTRACT)	10340	12	0	0	0	0		0	0
57	Staff Nurse (CONTRACT)	10340	12	0	0	0	0		0	0
58	SWEEPER	14600	12	0	0	0	0		0	0
59	SWEEPER	16500	12	0	0	0	0		0	0
60	SWEEPER	17800	12	0	0	0	0		0	0
61	0	0	0	0	0	0	0		0	0
62	0	0	0	0	0	0	0		0	0
63	0	0	0	0	0	0	0		0	0
64	0	0	0	0	0	0	0		0	0
65	0	0	0	0	0	0	0		0	0
66	0	0	0	0	0	0	0		0	0
67	0	0	0	0	0	0	0		0	0
68	0	0	0	0	0	0	0		0	0
69	0	0	0	0	0	0	0		0	0
70	0	0	0	0	0	0	0		0	0
71	0	0	0	0	0	0	0		0	0
72	0	0	0	0	0	0	0		0	0
73	0	0	0	0	0	0	0		0	0
74	0	0	0	0	0	0	0		0	0
75	0	0	0	0	0	0	0		0	0
76	0	0	0	0	0	0	0		0	0
77	0	0	0	0	0	0	0		0	0
78	0	0	0	0	0	0	0		0	0
79	0	0	0	0	0	0	0		0	0
80	0	0	0	0	0	0	0		0	0
81	0	0	0	0	0	0	0		0	0
82	0	0	0	0	0	0	0		0	0
83	0	0	0	0	0	0	0		0	0
84	0	0	0	0	0	0	0		0	0
85	0	0	0	0	0	0	0		0	0
86	0	0	0	0	0	0	0		0	0
87	0	0	0	0	0	0	0		0	0
88	0	0	0	0	0	0	0		0	0
89	0	0	0	0	0	0	0		0	0
90	0	0	0	0	0	0	0		0	0
91	0	0	0	0	0	0	0		0	0
92	0	0	0	0	0	0	0		0	0
93	0	0	0	0	0	0	0		0	0
94	0	0	0	0	0	0	0		0	0
95	0	0	0	0	0	0	0		0	0
96	0	0	0	0	0	0	0		0	0
97	0	0	0	0	0	0	0		0	0
98	0	0	0	0	0	0	0		0	0
99	0	0	0	0	0	0	0		0	0
100	0	0	0	0	0	0	0		0	0
101	0	0	0	0	0	0	0		0	0
102	0	0	0	0	0	0	0		0	0
103	0	0	0	0	0	0	0		0	0
104	0	0	0	0	0	0	0		0	0
105	0	0	0	0	0	0	0		0	0
106	0	0	0	0	0	0	0		0	0
107	0	0	0	0	0	0	0		0	0
108	0	0	0	0	0	0	0		0	0
109	0	0	0	0	0	0	0		0	0
110	0	0	0	0	0	0	0		0	0
111	0	0	0	0	0	0	0		0	0
112	0	0	0	0	0	0	0		0	0
113	0	0	0	0	0	0	0		0	0
114	0	0	0	0	0	0	0		0	0
115	0	0	0	0	0	0	0		0	0
116	0	0	0	0	0	0	0		0	0
117	0	0	0	0	0	0	0		0	0
118	0	0	0	0	0	0	0		0	0
119	0	0	0	0	0	0	0		0	0
120	0	0	0	0	0	0	0		0	0
121	0	0	0	0	0	0	0		0	0
122	0	0	0	0	0	0	0		0	0
123	0	0	0	0	0	0	0		0	0
124	0	0	0	0	0	0	0		0	0
125	0	0	0	0	0	0	0		0	0
126	0	0	0	0	0	0	0		0	0
127	0	0	0	0	0	0	0		0	0
128	0	0	0	0	0	0	0		0	0
129	0	0	0	0	0	0	0		0	0
130	0	0	0	0	0	0	0		0	0
131	0	0	0	0	0	0	0		0	0
132	0	0	0	0	0	0	0		0	0
133	0	0	0	0	0	0	0		0	0
134	0	0	0	0	0	0	0		0	0
135	0	0	0	0	0	0	0		0	0
136	0	0	0	0	0	0	0		0	0
137	0	0	0	0	0	0	0		0	0
138	0	0	0	0	0	0	0		0	0
139	0	0	0	0	0	0	0		0	0
140	0	0	0	0	0	0	0		0	0
141	0	0	0	0	0	0	0		0	0
142	0	0	0	0	0	0	0		0	0
143	0	0	0	0	0	0	0		0	0
144	0	0	0	0	0	0	0		0	0
145	0	0	0	0	0	0	0		0	0
146	0	0	0	0	0	0	0		0	0
147	0	0	0	0	0	0	0		0	0
148	0	0	0	0	0	0	0		0	0
149	0	0	0	0	0	0	0		0	0
150	0	0	0	0	0	0	0		0	0
151	0	0	0	0	0	0	0		0	0
152	0	0	0	0	0	0	0		0	0
153	0	0	0	0	0	0	0		0	0
154	0	0	0	0	0	0	0		0	0
155	0	0	0	0	0	0	0		0	0
156	0	0	0	0	0	0	0		0	0
157	0	0	0	0	0	0	0		0	0
158	0	0	0	0	0	0	0		0	0
159	0	0	0	0	0	0	0		0	0
160	0	0	0	0	0	0	0		0	0
161	0	0	0	0	0	0	0		0	0
162	0	0	0	0	0	0	0		0	0
163	0	0	0	0	0	0	0		0	0
164	0	0	0	0	0	0	0		0	0
165	0	0	0	0	0	0	0		0	0
166	0	0	0	0	0	0	0		0	0
167	0	0	0	0	0	0	0		0	0
168	0	0	0	0	0	0	0		0	0
169	0	0	0	0	0	0	0		0	0
170	0	0	0	0	0	0	0		0	0
171	0	0	0	0	0	0	0		0	0
172	0	0	0	0	0	0	0		0	0
173	0	0	0	0	0	0	0		0	0
174	0	0	0	0	0	0	0		0	0
175	0	0	0	0	0	0	0		0	0
176	0	0	0	0	0	0	0		0	0
177	0	0	0	0	0	0	0		0	0
178	0	0	0	0	0	0	0		0	0
179	0	0	0	0	0	0	0		0	0
180	0	0	0	0	0	0	0		0	0
181	0	0	0	0	0	0	0		0	0
182	0	0	0	0	0	0	0		0	0
183	0	0	0	0	0	0	0		0	0
184	0	0	0	0	0	0	0		0	0
185	0	0	0	0	0	0	0		0	0
186	0	0	0	0	0	0	0		0	0
187	0	0	0	0	0	0	0		0	0
188	0	0	0	0	0	0	0		0	0
189	0	0	0	0	0	0	0		0	0
190	0	0	0	0	0	0	0		0	0
191	0	0	0	0	0	0	0		0	0
192	0	0	0	0	0	0	0		0	0
193	0	0	0	0	0	0	0		0	0
194	0	0	0	0	0	0	0		0	0
195	0	0	0	0	0	0	0		0	0
196	0	0	0	0	0	0	0		0	0
197	0	0	0	0	0	0	0		0	0
198	0	0	0	0	0	0	0		0	0
199	0	0	0	0	0	0	0		0	0
200	0	0	0	0	0	0	0		0	0
Services detail
	Ante natal care (HB estimation, BP, TT, Physical Exam, IFA)	Institutional deliveries	Post natal care	New born care corner	Immunisation	Routine OPD (over 5)	Routine OPD (U-5 )	Family Planning: Tubectomy motivation	Tubectomy procedure	Family Planning: IUCD motivation	IUCD procedure	Family planning: Counselling Oral pill and Condom distribution	Special care services:Primary management wounds/fracture/abscess drainage/burns	AYUSH services	Dental services	DOTS provision	Meeting CHC	Meeting with ANM’s from Sub centre/ PHC meeting	Family planning camp	Pulse polio immunisation	School health service	Village Health and Nutrition days	IEC Activities related to National Health programmes	Health camps for treatment of minor ailments	Disease surveillance (Early detection of cases (as per IDSP guidelines)and Control of local endemic diseases	Recording of vital events/HMIS	House to house surveys	Water and Sanitation(Disinfection of drinking water source , Promotion of sanitation)	Monitoring and supervision of Sub centres	Trainings conducted for staff at the facility	Support activities for all direct servicesLike cleanliness, sweeping, clerical work	Routine IPD	Referral to higher institutions
OPD services (annual)	11520		0		22517	78172	0	0		0				14402	8272	0																	0
Out reach	0		539		0			0		200		117965							24	3	3	0	6	44				0
IPD Services		446		0					400		2129		0																			3873
Administration																									52	288	1
Ancillary																	24	24											144	0
Supportive activiites																															200			0
Section2
Equipment/ other items			Average life		Drugs				Consumables					Furnitute items		Quantity							Quantity				Quantity							Quantity
	Quantity	Price				Quantity	Price			Quantity	Price				Unit cost	SMO ROOM	STORE ROOM	LABOUR ROOM 1	LABOUR ROOM 2	GENERAL WARD	POST NATAL WARD	X RAY ROOM	MCH ROOM	OFFICE	NURSING DUTY ROOM	DENTAL OPD	EYE OPD	PHARMACY COUNTER	LABORATORY	EMERGENCY	0	0	0	0	0	0	0	0	0	0	0	0	0	0	0	0	0	0	0
Air Conditioner	5	35000	5		Nasal drops	50	25		digital thermometr	1	100			Almirah (Big steel)	7500	1	0	0	1	0	0	1	5	2	0	1	2	0	1	0	0	0	0	0	0	0	0	0	0	0	0	0	0	0	0	0	0	0	0
Air Rotor Hand Piece	2	10000	5		NSV set	2	600		phenyl	1	45			Almirah (Small steel)	5000	0	0	0	1	0	0	0	0	0	1	0	0	1	1	0	0	0	0	0	0	0	0	0	0	0	0	0	0	0	0	0	0	0	0
Almirah big	45	7500	10		ORS Packet	1920	10		bandage	20	100			Almirahs (Small wooden)	4500	0	0	0	0	0	0	0	0	0	0	0	0	0	0	0	0	0	0	0	0	0	0	0	0	0	0	0	0	0	0	0	0	0	0
Anethesia Machine	1	72000	7		Povidine Lotion	115	33		ASHA Diary	3	50			Armless chairs	1530	0	0	0	0	0	0	0	0	0	0	0	0	0	0	0	0	0	0	0	0	0	0	0	0	0	0	0	0	0	0	0	0	0	0
Artry Forceps	1	50	3		Povidine Zar	10	850		A	0	0			Bed side attendant chair	400	0	0	0	0	0	0	0	0	0	0	0	0	0	0	0	0	0	0	0	0	0	0	0	0	0	0	0	0	0	0	0	0	0	0
B.P Appratus	9	1400	5		Povidine iodine Solution 500mg	42	198		0	0	0			Bed side locker	3800	0	0	0	0	0	0	0	0	0	0	0	0	0	0	0	0	0	0	0	0	0	0	0	0	0	0	0	0	0	0	0	0	0	0
Baby warmer	1	25000	5		Povidine iodine solution 5 ltr	5	33		0	0	0			Bed side Screen	2700	0	0	0	0	0	0	0	0	0	0	0	0	0	0	0	0	0	0	0	0	0	0	0	0	0	0	0	0	0	0	0	0	0	0
Baby weighing Machine	3	1400	5		PP Kit	5	0		0	0	0			Bed side table	1500	0	0	0	0	1	0	0	0	0	0	0	0	0	0	0	0	0	0	0	0	0	0	0	0	0	0	0	0	0	0	0	0	0	0
Band Retainer	1	300	3		Peremetrine Cream	82	0		0	0	0			Buckets	50	1	0	0	0	0	0	0	2	1	0	0	0	0	0	0	0	0	0	0	0	0	0	0	0	0	0	0	0	0	0	0	0	0	0
Foot step	2	930	5		Ryle tubes	30	23.5		0	0	0			Centrifuge	7000	0	0	0	0	0	0	0	0	0	0	0	0	0	2	0	0	0	0	0	0	0	0	0	0	0	0	0	0	0	0	0	0	0	0
Bed Sheet	30	300	3		Cetrimide solution	33	35		0	0	0			CFL tubes	150	2	0	0	0	0	0	0	0	2	0	1	0	0	0	0	0	0	0	0	0	0	0	0	0	0	0	0	0	0	0	0	0	0	0
Bed Side Screen	10	2700	5		Silver sulfadizene cream	11	67		0	0	0			Clock /watch	200	1	0	0	0	0	0	0	0	1	1	1	0	0	0	0	0	0	0	0	0	0	0	0	0	0	0	0	0	0	0	0	0	0	0
Bed Side Table	10	3000	5		Saframycin cream	45	28.6		0	0	0			Coat rack	200	0	0	0	0	0	0	0	0	0	0	0	0	0	0	0	0	0	0	0	0	0	0	0	0	0	0	0	0	0	0	0	0	0	0
Big Cisssor	6	150	3		Spirit Bottle 500 ml	5	150		0	0	0			Curtain rods	400	2	0	0	0	0	5	0	1	0	0	2	2	0	0	0	0	0	0	0	0	0	0	0	0	0	0	0	0	0	0	0	0	0	0
Bone Nibbler	2	720	3		Benzyle 100 ml	150	12		0	0	0			Curtains	300	4	0	2	0	0	5	1	1	0	0	2	2	0	0	0	0	0	0	0	0	0	0	0	0	0	0	0	0	0	0	0	0	0	0
Bowl	10	100	3		Syp Cotrazine 60 ml	1730	20		0	0	0			Cylinder	2500	0	1	4	0	0	0	0	0	0	0	0	0	0	0	1	0	0	0	0	0	0	0	0	0	0	0	0	0	0	0	0	0	0	0
Chair	70	1800	5		Syp Amxocillin 60 ml	680	34.8		0	0	0			Delivery table	6800	0	0	0	0	0	0	0	0	0	0	0	0	0	0	0	0	0	0	0	0	0	0	0	0	0	0	0	0	0	0	0	0	0	0
Cheatal Forceps	10	100	3		Syp Dea cos 110 ml	470	45		0	0	0			Dressing trolley	1500	0	0	0	0	0	1	0	0	0	0	0	0	0	0	0	0	0	0	0	0	0	0	0	0	0	0	0	0	0	0	0	0	0	0
Computer set complete	3	35000	10		Syp Citrazine 200 ml	710	35		0	0	0			Drum with tap for storing water	500	0	0	0	0	0	0	0	0	0	0	0	0	0	0	0	0	0	0	0	0	0	0	0	0	0	0	0	0	0	0	0	0	0	0
Cotton Drum	8	500	5		Syp Ibruphen or PCM	10	17.4		0	0	0			Examination bed or table	6885	0	0	2	0	0	0	0	1	0	0	0	0	0	0	0	0	0	0	0	0	0	0	0	0	0	0	0	0	0	0	0	0	0	0
Crash curd Trolly	3	1500	5		Syp Cough	90	32		0	0	0			Fans	1400	1	1	1	1	4	2	1	1	1	0	1	1	1	1	1	0	0	0	0	0	0	0	0	0	0	0	0	0	0	0	0	0	0	0
D freezer	2	40000	5		Ofloxacine 30 ml	355	7.5		0	0	0			Foot step	930	0	0	1	0	0	0	1	1	0	0	0	0	0	0	0	0	0	0	0	0	0	0	0	0	0	0	0	0	0	0	0	0	0	0
Delivery Set Tray	7	1500	5		Syp PCM 60 ml	2004	17.4		0	0	0			Hand washing basin	1000	1	0	0	1	0	0	0	1	0	0	1	0	0	2	0	0	0	0	0	0	0	0	0	0	0	0	0	0	0	0	0	0	0	0
Delivery Table	1	6800	5		Syp Promethazone 100 ml	100	42		0	0	0			Height measuring stand	300	0	0	0	0	0	0	0	0	0	0	0	0	0	0	0	0	0	0	0	0	0	0	0	0	0	0	0	0	0	0	0	0	0	0
Dental Chair	1	150000	8		Salbutamol sulphate 100 ml	300	27		0	0	0			Inpatient iron bed	5900	0	0	0	0	6	6	0	0	0	0	0	0	0	0	2	0	0	0	0	0	0	0	0	0	0	0	0	0	0	0	0	0	0	0
Dental xray tube head	1	5000	3		Syp Chalorazine 60 ml	50	67		0	0	0			Kerosene stove	700	0	0	0	0	0	0	0	0	0	0	0	0	0	0	0	0	0	0	0	0	0	0	0	0	0	0	0	0	0	0	0	0	0	0
Dental Xray turner with stand	1	6200	3		Syp Domperidone 30 ml	30	25.87		0	0	0			Labour table	7000	0	0	2	0	0	0	0	0	0	0	0	0	0	0	0	0	0	0	0	0	0	0	0	0	0	0	0	0	0	0	0	0	0	0
Digital Thermometer	11	100	1		Mouth wash	255	30		0	0	0			Large medicine cupboard	11250	0	0	0	0	0	0	0	0	0	0	0	0	0	0	0	0	0	0	0	0	0	0	0	0	0	0	0	0	0	0	0	0	0	0
Dissector	2	300	3		0	0	0		0	0	0			Large steel benches	1000	0	0	0	0	0	0	0	0	0	0	0	0	0	0	0	0	0	0	0	0	0	0	0	0	0	0	0	0	0	0	0	0	0	0
Dissecting forceps	1	100	3		0	0	0		0	0	0			Large wooden benches	1300	0	0	0	0	0	0	0	0	0	0	0	0	0	0	0	0	0	0	0	0	0	0	0	0	0	0	0	0	0	0	0	0	0	0
Dressing Drum	1	500	5		0	0	0		0	0	0			Mattress	1300	0	0	0	0	0	0	0	0	0	0	0	0	0	0	0	0	0	0	0	0	0	0	0	0	0	0	0	0	0	0	0	0	0	0
Dressing Trays	5	1500	5		0	0	0		0	0	0			Medicine chest	9000	0	4	0	0	0	0	0	0	0	0	0	0	0	0	0	0	0	0	0	0	0	0	0	0	0	0	0	0	0	0	0	0	0	0
Dustbins	4	150	5		0	0	0		0	0	0			Medicine trolley	3800	0	0	0	0	0	1	0	0	0	0	0	2	0	0	1	0	0	0	0	0	0	0	0	0	0	0	0	0	0	0	0	0	0	0
E.I Bucket	2	50	3		0	0	0		0	0	0			Metal chair	12000	0	0	0	0	0	0	0	0	0	1	0	0	0	0	0	0	0	0	0	0	0	0	0	0	0	0	0	0	0	0	0	0	0	0
E.I Tray	1	1500	5		0	0	0		0	0	0			Metal file cabinet	5000	0	0	0	0	0	0	0	0	0	0	0	0	0	0	0	0	0	0	0	0	0	0	0	0	0	0	0	0	0	0	0	0	0	0
Electrical Sterlizer	1	1200	5		0	0	0		0	0	0			Microscope	20000	0	0	0	0	0	0	0	0	0	0	0	0	0	3	0	0	0	0	0	0	0	0	0	0	0	0	0	0	0	0	0	0	0	0
Examination Table	10	6800	5		0	0	0		0	0	0			Mugs	50	0	0	0	0	0	0	0	0	0	0	0	0	0	0	0	0	0	0	0	0	0	0	0	0	0	0	0	0	0	0	0	0	0	0
FAN	55	1400	8		0	0	0		0	0	0			Operation Lamp	36000	0	0	1	0	0	0	0	0	0	0	0	0	0	0	1	0	0	0	0	0	0	0	0	0	0	0	0	0	0	0	0	0	0	0
Fetal Doppeler	2	200	5		0	0	0		0	0	0			Plastic bin	50	1	0	4	0	0	0	0	0	0	1	0	0	1	4	0	0	0	0	0	0	0	0	0	0	0	0	0	0	0	0	0	0	0	0
Foot step	2	930	5		0	0	0		0	0	0			Refrigerator	13000	0	0	0	0	0	0	0	0	0	0	0	0	0	1	0	0	0	0	0	0	0	0	0	0	0	0	0	0	0	0	0	0	0	0
Glass slab	1	900	1		0	0	0		0	0	0			Rubber / plastic shutting	0	0	0	0	0	0	0	0	0	0	0	0	0	0	0	0	0	0	0	0	0	0	0	0	0	0	0	0	0	0	0	0	0	0	0
Haemostatic forceps	2	300	1		0	0	0		0	0	0			Sauce pan with lid	150	0	0	0	0	0	0	0	0	0	0	0	0	0	0	0	0	0	0	0	0	0	0	0	0	0	0	0	0	0	0	0	0	0	0
I/ V Stand	30	425	5		0	0	0		0	0	0			Side Wall mounted fan	1200	0	0	0	0	0	0	0	0	0	1	0	0	0	1	0	0	0	0	0	0	0	0	0	0	0	0	0	0	0	0	0	0	0	0
Instruments Trolly	4	1500	5		0	0	0		0	0	0			Side wooden racks	1500	0	0	0	0	0	0	0	0	0	0	0	0	0	0	0	0	0	0	0	0	0	0	0	0	0	0	0	0	0	0	0	0	0	0
Iron Bed	35	5900	5		0	0	0		0	0	0			Sink	700	0	0	0	0	0	0	0	0	0	0	0	0	0	0	0	0	0	0	0	0	0	0	0	0	0	0	0	0	0	0	0	0	0	0
Kidney Tray	10	80	5		0	0	0		0	0	0			Stool (steel )	1240	2	0	1	1	0	0	0	0	0	0	0	2	0	3	0	0	0	0	0	0	0	0	0	0	0	0	0	0	0	0	0	0	0	0
Matress	35	1300	5		0	0	0		0	0	0			Stool (wooden)	500	0	0	0	0	0	0	0	0	0	0	0	0	0	0	0	0	0	0	0	0	0	0	0	0	0	0	0	0	0	0	0	0	0	0
Matrix bands (ivory)	2	35	5		0	0	0		0	0	0			stove 2 burner	1200	0	0	0	0	0	0	0	0	0	0	0	0	0	0	0	0	0	0	0	0	0	0	0	0	0	0	0	0	0	0	0	0	0	0
Matrix retainer (ivory)	1	35	5		0	0	0		0	0	0			Stretcher	1200	0	0	0	0	0	0	0	0	0	0	0	0	0	0	0	0	0	0	0	0	0	0	0	0	0	0	0	0	0	0	0	0	0	0
Micro motor 35000rpm	1	10000	3		0	0	0		0	0	0			Swab rack	0	0	0	0	0	0	0	0	0	0	0	0	0	0	0	0	0	0	0	0	0	0	0	0	0	0	0	0	0	0	0	0	0	0	0
Mirror Handles	3	400	5		0	0	0		0	0	0			Telephone	2000	1	0	0	0	0	0	0	0	1	0	0	0	0	0	0	0	0	0	0	0	0	0	0	0	0	0	0	0	0	0	0	0	0	0
Mirror tops	4	400	5		0	0	0		0	0	0			Three seater steel chairs	7200	0	0	0	0	0	0	0	0	0	0	0	0	0	2	0	0	0	0	0	0	0	0	0	0	0	0	0	0	0	0	0	0	0	0
Mixing spatula	1	20	1		0	0	0		0	0	0			Wooden chairs	1500	4	0	0	0	0	0	0	4	0	0	2	0	3	0	0	0	0	0	0	0	0	0	0	0	0	0	0	0	0	0	0	0	0	0
Nebulizer	2	2000	5		0	0	0		0	0	0			x ray machine	0	0	0	0	0	0	0	1	0	0	0	0	0	0	0	0	0	0	0	0	0	0	0	0	0	0	0	0	0	0	0	0	0	0	0
Needle Holder	1	100	3		0	0	0		0	0	0			lead sheet	0	0	0	0	0	0	0	1	0	0	0	0	0	0	0	0	0	0	0	0	0	0	0	0	0	0	0	0	0	0	0	0	0	0	0
O.T Light	2	2500	5		0	0	0		0	0	0			x ray examination	0	0	0	0	0	0	0	1	0	0	0	0	0	0	0	0	0	0	0	0	0	0	0	0	0	0	0	0	0	0	0	0	0	0	0
O2 Cylinder	5	2500	5		0	0	0		0	0	0			Wooden table	10000	1	2	0	0	0	0	1	0	0	1	0	0	0	0	0	0	0	0	0	0	0	0	0	0	0	0	0	0	0	0	0	0	0	0
O2 Flow Meter	2	720	5		0	0	0		0	0	0			Black Board	0	0	0	0	0	0	0	0	0	0	1	0	0	0	0	0	0	0	0	0	0	0	0	0	0	0	0	0	0	0	0	0	0	0	0
Packing forceps	1	210	3		0	0	0		0	0	0			Tube light	300	2	2	0	0	0	2	0	0	0	1	0	0	1	0	1	0	0	0	0	0	0	0	0	0	0	0	0	0	0	0	0	0	0	0
Patient strature	3	1300	5		0	0	0		0	0	0			Wooden chairs	1500	0	0	0	0	0	0	0	0	0	2	2	0	0	0	0	0	0	0	0	0	0	0	0	0	0	0	0	0	0	0	0	0	0	0
Plastic Bin Big	7	250	5		0	0	0		0	0	0			BP Appratus	1300	1	0	0	0	0	0	0	0	0	1	0	0	0	0	0	0	0	0	0	0	0	0	0	0	0	0	0	0	0	0	0	0	0	0
Plastic filling instruments	17	50	5		0	0	0		0	0	0			Mirror	200	1	0	0	0	0	0	0	0	0	0	0	1	0	0	0	0	0	0	0	0	0	0	0	0	0	0	0	0	0	0	0	0	0	0
PROBE	8	160	5		0	0	0		0	0	0			Injection Trolly	1500	0	0	1	0	0	0	0	0	0	0	1	0	0	0	0	0	0	0	0	0	0	0	0	0	0	0	0	0	0	0	0	0	0	0
Revolwing Stool	20	1250	5		0	0	0		0	0	0			Sterlizer	1200	0	0	1	0	0	0	0	0	0	0	1	0	0	0	0	0	0	0	0	0	0	0	0	0	0	0	0	0	0	0	0	0	0	0
S.S Drum	1	500	5		0	0	0		0	0	0			Compressor	10000	0	0	0	0	0	0	0	0	0	0	1	0	0	0	0	0	0	0	0	0	0	0	0	0	0	0	0	0	0	0	0	0	0	0
Scanner and photostate	1	5500	1		0	0	0		0	0	0			Towels	250	1	0	0	0	0	0	0	0	1	0	2	0	0	0	0	0	0	0	0	0	0	0	0	0	0	0	0	0	0	0	0	0	0	0
Scissor curved	2	48	3		0	0	0		0	0	0			Dental Chair	150000	0	0	0	0	0	0	0	0	0	0	1	0	0	0	0	0	0	0	0	0	0	0	0	0	0	0	0	0	0	0	0	0	0	0
simple Freezer	2	13000	5		0	0	0		0	0	0			I/V Stand	425	0	0	0	0	3	0	0	0	0	0	0	0	0	0	0	0	0	0	0	0	0	0	0	0	0	0	0	0	0	0	0	0	0	0
Small Cissor	6	30	3		0	0	0		0	0	0			Geazer	4000	0	0	1	0	0	0	0	0	0	0	0	0	0	0	0	0	0	0	0	0	0	0	0	0	0	0	0	0	0	0	0	0	0	0
Sterlizer	2	1200	5		0	0	0		0	0	0			wall heater	0	0	0	1	0	0	0	0	0	0	0	0	0	0	0	0	0	0	0	0	0	0	0	0	0	0	0	0	0	0	0	0	0	0	0
Stethoscope	12	1400	5		0	0	0		0	0	0			suction machine	8000	0	0	1	0	0	0	0	0	0	0	0	0	0	0	0	0	0	0	0	0	0	0	0	0	0	0	0	0	0	0	0	0	0	0
Stool with pneumatic cylinder	7	1800	3		0	0	0		0	0	0			Baby weighing machine	1400	0	0	1	0	0	0	0	0	0	0	0	0	0	0	0	0	0	0	0	0	0	0	0	0	0	0	0	0	0	0	0	0	0	0
Suction Machine	1	8000	5		0	0	0		0	0	0			Baby warmer	0	0	0	0	1	0	0	0	0	0	0	0	0	0	0	0	0	0	0	0	0	0	0	0	0	0	0	0	0	0	0	0	0	0	0
surgical hammer	1	800	5		0	0	0		0	0	0			Bed side trolly	1500	0	0	0	0	3	1	0	0	0	0	0	0	0	0	0	0	0	0	0	0	0	0	0	0	0	0	0	0	0	0	0	0	0	0
Table	32	10000	8		0	0	0		0	0	0			Steel table	1000	0	0	0	0	0	0	0	0	0	0	0	0	1	0	0	0	0	0	0	0	0	0	0	0	0	0	0	0	0	0	0	0	0	0
Tissue Forceps	2	35	3		0	0	0		0	0	0			Wheel chair	6700	0	0	0	0	0	0	0	0	0	0	0	1	0	0	0	0	0	0	0	0	0	0	0	0	0	0	0	0	0	0	0	0	0	0
Tooth extraction forceps	9	500	3		0	0	0		0	0	0			Steel chair	2000	0	0	0	0	0	0	0	0	3	0	0	4	0	0	0	0	0	0	0	0	0	0	0	0	0	0	0	0	0	0	0	0	0	0
Torch	1	150	3		0	0	0		0	0	0			0	0	0	0	0	0	0	0	0	0	0	0	0	0	0	0	0	0	0	0	0	0	0	0	0	0	0	0	0	0	0	0	0	0	0	0
Towel clip	1	100	5		0	0	0		0	0	0			0	0	0	0	0	0	0	0	0	0	0	0	0	0	0	0	0	0	0	0	0	0	0	0	0	0	0	0	0	0	0	0	0	0	0	0
Tubes	70	300	3		0	0	0		0	0	0			0	0	0	0	0	0	0	0	0	0	0	0	0	0	0	0	0	0	0	0	0	0	0	0	0	0	0	0	0	0	0	0	0	0	0	0
Tweezers	4	160	3		0	0	0		0	0	0			0	0	0	0	0	0	0	0	0	0	0	0	0	0	0	0	0	0	0	0	0	0	0	0	0	0	0	0	0	0	0	0	0	0	0	0
universal scaler	4	150	1		0	0	0		0	0	0			0	0	0	0	0	0	0	0	0	0	0	0	0	0	0	0	0	0	0	0	0	0	0	0	0	0	0	0	0	0	0	0	0	0	0	0
Water Cooler	1	20000	5		0	0	0		0	0	0			0	0	0	0	0	0	0	0	0	0	0	0	0	0	0	0	0	0	0	0	0	0	0	0	0	0	0	0	0	0	0	0	0	0	0	0
Weighing Scale	7	1400	5		0	0	0		0	0	0			0	0	0	0	0	0	0	0	0	0	0	0	0	0	0	0	0	0	0	0	0	0	0	0	0	0	0	0	0	0	0	0	0	0	0	0
Wheel Chair	10	6700	5		0	0	0		0	0	0			0	0	0	0	0	0	0	0	0	0	0	0	0	0	0	0	0	0	0	0	0	0	0	0	0	0	0	0	0	0	0	0	0	0	0	0
X ray machine	1	250000	5		0	0	0		0	0	0			0	0	0	0	0	0	0	0	0	0	0	0	0	0	0	0	0	0	0	0	0	0	0	0	0	0	0	0	0	0	0	0	0	0	0	0
0	0	0	0		0	0	0		0	0	0			0	0	0	0	0	0	0	0	0	0	0	0	0	0	0	0	0	0	0	0	0	0	0	0	0	0	0	0	0	0	0	0	0	0	0	0
0	0	0	0		0	0	0		0	0	0			0	0	0	0	0	0	0	0	0	0	0	0	0	0	0	0	0	0	0	0	0	0	0	0	0	0	0	0	0	0	0	0	0	0	0	0
0	0	0	0		0	0	0		0	0	0			0	0	0	0	0	0	0	0	0	0	0	0	0	0	0	0	0	0	0	0	0	0	0	0	0	0	0	0	0	0	0	0	0	0	0	0
0	0	0	0		0	0	0		0	0	0			0	0	0	0	0	0	0	0	0	0	0	0	0	0	0	0	0	0	0	0	0	0	0	0	0	0	0	0	0	0	0	0	0	0	0	0
0	0	0	0		0	0	0		0	0	0			0	0	0	0	0	0	0	0	0	0	0	0	0	0	0	0	0	0	0	0	0	0	0	0	0	0	0	0	0	0	0	0	0	0	0	0
0	0	0	0		0	0	0		0	0	0			0	0	0	0	0	0	0	0	0	0	0	0	0	0	0	0	0	0	0	0	0	0	0	0	0	0	0	0	0	0	0	0	0	0	0	0
0	0	0	0		0	0	0		0	0	0			0	0	0	0	0	0	0	0	0	0	0	0	0	0	0	0	0	0	0	0	0	0	0	0	0	0	0	0	0	0	0	0	0	0	0	0
0	0	0	0		0	0	0		0	0	0			0	0	0	0	0	0	0	0	0	0	0	0	0	0	0	0	0	0	0	0	0	0	0	0	0	0	0	0	0	0	0	0	0	0	0	0
0	0	0	0		0	0	0		0	0	0			0	0	0	0	0	0	0	0	0	0	0	0	0	0	0	0	0	0	0	0	0	0	0	0	0	0	0	0	0	0	0	0	0	0	0	0
0	0	0	0		0	0	0		0	0	0			0	0	0	0	0	0	0	0	0	0	0	0	0	0	0	0	0	0	0	0	0	0	0	0	0	0	0	0	0	0	0	0	0	0	0	0
0	0	0	0		0	0	0		0	0	0			0	0	0	0	0	0	0	0	0	0	0	0	0	0	0	0	0	0	0	0	0	0	0	0	0	0	0	0	0	0	0	0	0	0	0	0
0	0	0	0		0	0	0		0	0	0
0	0	0	0		0	0	0		0	0	0
0	0	0	0		0	0	0		0	0	0
0	0	0	0		0	0	0
0	0	0	0		0	0	0
0	0	0	0		0	0	0
0	0	0	0		0	0	0
0	0	0	0		0	0	0
0	0	0	0		0	0	0
0	0	0	0		0	0	0
0	0	0	0		0	0	0
0	0	0	0		0	0	0
0	0	0	0		0	0	0
0	0	0	0		0	0	0
0	0	0	0		0	0	0
0	0	0	0		0	0	0
0	0	0	0		0	0	0
0	0	0	0		0	0	0
0	0	0	0		0	0	0
0	0	0	0		0	0	0
0	0	0	0		0	0	0
0	0	0	0		0	0	0
0	0	0	0		0	0	0
0	0	0	0		0	0	0
0	0	0	0		0	0	0
0	0	0	0		0	0	0
0	0	0	0		0	0	0
0	0	0	0		0	0	0
0	0	0	0		0	0	0
0	0	0	0		0	0	0
0	0	0	0		0	0	0
0	0	0	0		0	0	0
0	0	0	0		0	0	0
0	0	0	0		0	0	0
0	0	0	0		0	0	0
0	0	0	0		0	0	0
0	0	0	0		0	0	0
0	0	0	0		0	0	0
0	0	0	0		0	0	0
0	0	0	0		0	0	0
0	0	0	0		0	0	0
0	0	0	0		0	0	0
0	0	0	0		0	0	0
0	0	0	0		0	0	0
0	0	0	0		0	0	0
0	0	0	0		0	0	0
0	0	0	0		0	0	0
0	0	0	0		0	0	0
0	0	0	0		0	0	0
0	0	0	0		0	0	0
0	0	0	0		0	0	0
0	0	0	0		0	0	0
0	0	0	0		0	0	0
0	0	0	0		0	0	0
0	0	0	0		0	0	0
0	0	0	0		0	0	0
0	0	0	0		0	0	0
0	0	0	0		0	0	0
0	0	0	0		0	0	0
0	0	0	0		0	0	0
0	0	0	0		0	0	0
0	0	0	0		0	0	0
0	0	0	0		0	0	0
0	0	0	0		0	0	0
0	0	0	0		0	0	0
0	0	0	0		0	0	0
0	0	0	0		0	0	0
0	0	0	0		0	0	0
0	0	0	0		0	0	0
0	0	0	0		0	0	0
0	0	0	0		0	0	0
0	0	0	0		0	0	0
0	0	0	0		0	0	0
0	0	0	0		0	0	0
0	0	0	0		0	0	0
0	0	0	0		0	0	0
0	0	0	0		0	0	0
0	0	0	0		0	0	0
0	0	0	0		0	0	0
0	0	0	0		0	0	0
0	0	0	0		0	0	0
0	0	0	0		0	0	0
0	0	0	0		0	0	0
0	0	0	0		0	0	0
0	0	0	0		0	0	0
0	0	0	0		0	0	0
0	0	0	0		0	0	0
0	0	0	0		0	0	0
0	0	0	0		0	0	0
					0	0	0
					0	0	0
					0	0	0
					0	0	0
					0	0	0
					0	0	0
					0	0	0
					0	0	0
					0	0	0
					0	0	0
					0	0	0
					0	0	0
					0	0	0
					0	0	0
					0	0	0
					0	0	0
					0	0	0
					0	0	0
					0	0	0
					0	0	0
					0	0	0
					0	0	0
					0	0	0
					0	0	0
					0	0	0
					0	0	0
					0	0	0
					0	0	0
					0	0	0
					0	0	0
					0	0	0
					0	0	0
					0	0	0
					0	0	0
					0	0	0
					0	0	0
					0	0	0
					0	0	0
					0	0	0
					0	0	0
					0	0	0
					0	0	0
					0	0	0
					0	0	0
					0	0	0
					0	0	0
					0	0	0
					0	0	0
					0	0	0
					0	0	0
					0	0	0
					0	0	0
					0	0	0
					0	0	0
					0	0	0
					0	0	0
					0	0	0
					0	0	0
					0	0	0
					0	0	0
					0	0	0
					0	0	0
					0	0	0
					0	0	0
					0	0	0
					0	0	0
					0	0	0
					0	0	0
					0	0	0
					0	0	0
					0	0	0
					0	0	0
					0	0	0
					0	0	0
					0	0	0
					0	0	0
					0	0	0
					0	0	0
					0	0	0
					0	0	0
					0	0	0
					0	0	0
					0	0	0
					0	0	0
					0	0	0
					0	0	0
					0	0	0
					0	0	0
					0	0	0
					0	0	0
					0	0	0
					0	0	0
					0	0	0
					0	0	0
					0	0	0
					0	0	0
					0	0	0
					0	0	0
					0	0	0
					0	0	0
					0	0	0
					0	0	0
					0	0	0
					0	0	0
					0	0	0
					0	0	0
					0	0	0
					0	0	0
					0	0	0
					0	0	0
					0	0	0
					0	0	0
					0	0	0
					0	0	0
					0	0	0
					0	0	0
					0	0	0
					0	0	0
					0	0	0
					0	0	0
					0	0	0
					0	0	0
					0	0	0
					0	0	0
					0	0	0
					0	0	0
					0	0	0
					0	0	0
					0	0	0
					0	0	0
					0	0	0
					0	0	0
					0	0	0
					0	0	0
					0	0	0
					0	0	0
					0	0	0
					0	0	0
					0	0	0
					0	0	0
					0	0	0
					0	0	0
					0	0	0
					0	0	0
					0	0	0
					0	0	0
					0	0	0
					0	0	0
					0	0	0
					0	0	0
					0	0	0
					0	0	0
					0	0	0
					0	0	0
					0	0	0
					0	0	0
					0	0	0
					0	0	0
					0	0	0
					0	0	0
					0	0	0
					0	0	0
					0	0	0
					0	0	0
					0	0	0
					0	0	0
					0	0	0
					0	0	0
					0	0	0
					0	0	0
					0	0	0
					0	0	0
					0	0	0
					0	0	0
					0	0	0
					0	0	0
					0	0	0
					0	0	0
					0	0	0
					0	0	0
					0	0	0
					0	0	0
					0	0	0
					0	0	0
					0	0	0
					0	0	0
					0	0	0
					0	0	0
					0	0	0
					0	0	0
					0	0	0
					0	0	0
					0	0	0
					0	0	0
					0	0	0
					0	0	0
					0	0	0
					0	0	0
					0	0	0
					0	0	0
					0	0	0
					0	0	0
					0	0	0
					0	0	0
					0	0	0
					0	0	0
					0	0	0
					0	0	0
					0	0	0
					0	0	0
					0	0	0
					0	0	0
					0	0	0
[truncated: 53 more columns]

## Sheet: CHC3
Costing assumptions
	Discount Rate	0.05
	AMC Rate	0.1
	Year of cost	2012-13
	GDP deflator for the year of data collection	8
	Local currency	INR
	Average exchange rate of local currency to US$	47.89
	GDP Adjustment factor	1
Facility information
	Public holidays in last year (Excluding sundays)	28
	Days per week facility is closed	1
	Hours per day facility is open	6
	Average length of stay in facility:click to jump	0.427385
	0	0
Human Resources									Capital space
S.no	Staff				Annual Allowances
	Designation	Monthly Salary	Leave days in last financial year for each staff	Incentive/other allowances like TA/DA received for training	Total housing allowance (if received)	Total uniform allownce	Total transport allowance		Rental amonut per 100 sq feet	1800
1	SMO	121267	12	0	0	0	0
2	MO	49497	12	0	0	0	0		MCH ROOM	100
3	MO	48075	12	0	0	0	0		PHARMACY STORE	150
4	MO	43586	12	0	0	0	0		ASHA COORDINATOR ROOM	100
5	MO	46596	12	0	0	0	0		NURSING/RECEPTION	50
6	NURSING SISTER	39438	12	0	0	0	0		MEDICINE STORE	100
7	C IV	17413	12	0	0	0	0		MICROSCOPY CENTRE	150
8	C IV	18573	12	0	0	0	0		LABORATARY	150
9	SWEEPER	17588	12	0	0	0	0		ICTC CENTRE	30
10	PHARAMACIST	23072	12	0	0	0	0		COMPUTER ROOM	80
11	DENTAL SURGEON	90271	12	0	0	0	0		OFFICE	100
12	DATA MANAGER	20503	12	0	0	0	0		AYUSH CLINIC	80
13	LADY HEALTH VISITOR	33242	12	0	0	0	0		DENTAL ROOM	200
14	MO	43670	12	0	0	0	0		EMERGENCY	150
15	MO	47890	12	0	0	0	0		FEMALE WARD	360
16	MPW M	24944	12	0	0	0	0		MALE WARD	360
17	MPW M	24944	12	0	0	0	0		OPD ROOM	100
18	MPW F	34499	12	0	0	0	0		SMO ROOM	180
19	STAFF NURSE	40692	12	0	0	0	0		LABOUR ROOM	300
20	STAFF NURSE	43588	12	0	0	0	0		NBSU ROOM	100
21	STAFF NURSE	43069	12	0	0	0	0		TRAINING ROOM	225
22	STAFF NURSE	35941	12	0	0	0	0		STORE ROOM	100
23	STAFF NURSE	43005	12	0	0	0	0		BIRTH AND DEATH ROOM	100
24	0	0	12	0	0	0	0		0	0
25	0	0	0	0	0	0	0		0	0
26	0	0	0	0	0	0	0		0	0
27	0	0	0	0	0	0	0		0	0
28	0	0	0	0	0	0	0		0	0
29	0	0	0	0	0	0	0		0	0
30	0	0	0	0	0	0	0		0	0
31	0	0	0	0	0	0	0		0	0
32	0	0	0	0	0	0	0		0	0
33	0	0	0	0	0	0	0		0	0
34	0	0	0	0	0	0	0		0	0
35	0	0	0	0	0	0	0		0	0
36	0	0	0	0	0	0	0		0	0
37	0	0	0	0	0	0	0		0	0
38	0	0	0	0	0	0	0		0	0
39	0	0	0	0	0	0	0		0	0
40	0	0	0	0	0	0	0		0	0
41	0	0	0	0	0	0	0		0	0
42	0	0	0	0	0	0	0		0	0
43	0	0	0	0	0	0	0		0	0
44	0	0	0	0	0	0	0		0	0
45	0	0	0	0	0	0	0		0	0
46	0	0	0	0	0	0	0		0	0
47	0	0	0	0	0	0	0		0	0
48	0	0	0	0	0	0	0		0	0
49	0	0	0	0	0	0	0		0	0
50	0	0	0	0	0	0	0		0	0
51	0	0	0	0	0	0	0		0	0
52	0	0	0	0	0	0	0		0	0
53	0	0	0	0	0	0	0		0	0
54	0	0	0	0	0	0	0		0	0
55	0	0	0	0	0	0	0		0	0
56	0	0	0	0	0	0	0		0	0
57	0	0	0	0	0	0	0		0	0
58	0	0	0	0	0	0	0		0	0
59	0	0	0	0	0	0	0		0	0
60	0	0	0	0	0	0	0		0	0
61	0	0	0	0	0	0	0		0	0
62	0	0	0	0	0	0	0		0	0
63	0	0	0	0	0	0	0		0	0
64	0	0	0	0	0	0	0		0	0
65	0	0	0	0	0	0	0		0	0
66	0	0	0	0	0	0	0		0	0
67	0	0	0	0	0	0	0		0	0
68	0	0	0	0	0	0	0		0	0
69	0	0	0	0	0	0	0		0	0
70	0	0	0	0	0	0	0		0	0
71	0	0	0	0	0	0	0		0	0
72	0	0	0	0	0	0	0		0	0
73	0	0	0	0	0	0	0		0	0
74	0	0	0	0	0	0	0		0	0
75	0	0	0	0	0	0	0		0	0
76	0	0	0	0	0	0	0		0	0
77	0	0	0	0	0	0	0		0	0
78	0	0	0	0	0	0	0		0	0
79	0	0	0	0	0	0	0		0	0
80	0	0	0	0	0	0	0		0	0
81	0	0	0	0	0	0	0		0	0
82	0	0	0	0	0	0	0		0	0
83	0	0	0	0	0	0	0		0	0
84	0	0	0	0	0	0	0		0	0
85	0	0	0	0	0	0	0		0	0
86	0	0	0	0	0	0	0		0	0
87	0	0	0	0	0	0	0		0	0
88	0	0	0	0	0	0	0		0	0
89	0	0	0	0	0	0	0		0	0
90	0	0	0	0	0	0	0		0	0
91	0	0	0	0	0	0	0		0	0
92	0	0	0	0	0	0	0		0	0
93	0	0	0	0	0	0	0		0	0
94	0	0	0	0	0	0	0		0	0
95	0	0	0	0	0	0	0		0	0
96	0	0	0	0	0	0	0		0	0
97	0	0	0	0	0	0	0		0	0
98	0	0	0	0	0	0	0		0	0
99	0	0	0	0	0	0	0		0	0
100	0	0	0	0	0	0	0		0	0
101	0	0	0	0	0	0	0		0	0
102	0	0	0	0	0	0	0		0	0
103	0	0	0	0	0	0	0		0	0
104	0	0	0	0	0	0	0		0	0
105	0	0	0	0	0	0	0		0	0
106	0	0	0	0	0	0	0		0	0
107	0	0	0	0	0	0	0		0	0
108	0	0	0	0	0	0	0		0	0
109	0	0	0	0	0	0	0		0	0
110	0	0	0	0	0	0	0		0	0
111	0	0	0	0	0	0	0		0	0
112	0	0	0	0	0	0	0		0	0
113	0	0	0	0	0	0	0		0	0
114	0	0	0	0	0	0	0		0	0
115	0	0	0	0	0	0	0		0	0
116	0	0	0	0	0	0	0		0	0
117	0	0	0	0	0	0	0		0	0
118	0	0	0	0	0	0	0		0	0
119	0	0	0	0	0	0	0		0	0
120	0	0	0	0	0	0	0		0	0
121	0	0	0	0	0	0	0		0	0
122	0	0	0	0	0	0	0		0	0
123	0	0	0	0	0	0	0		0	0
124	0	0	0	0	0	0	0		0	0
125	0	0	0	0	0	0	0		0	0
126	0	0	0	0	0	0	0		0	0
127	0	0	0	0	0	0	0		0	0
128	0	0	0	0	0	0	0		0	0
129	0	0	0	0	0	0	0		0	0
130	0	0	0	0	0	0	0		0	0
131	0	0	0	0	0	0	0		0	0
132	0	0	0	0	0	0	0		0	0
133	0	0	0	0	0	0	0		0	0
134	0	0	0	0	0	0	0		0	0
135	0	0	0	0	0	0	0		0	0
136	0	0	0	0	0	0	0		0	0
137	0	0	0	0	0	0	0		0	0
138	0	0	0	0	0	0	0		0	0
139	0	0	0	0	0	0	0		0	0
140	0	0	0	0	0	0	0		0	0
141	0	0	0	0	0	0	0		0	0
142	0	0	0	0	0	0	0		0	0
143	0	0	0	0	0	0	0		0	0
144	0	0	0	0	0	0	0		0	0
145	0	0	0	0	0	0	0		0	0
146	0	0	0	0	0	0	0		0	0
147	0	0	0	0	0	0	0		0	0
148	0	0	0	0	0	0	0		0	0
149	0	0	0	0	0	0	0		0	0
150	0	0	0	0	0	0	0		0	0
151	0	0	0	0	0	0	0		0	0
152	0	0	0	0	0	0	0		0	0
153	0	0	0	0	0	0	0		0	0
154	0	0	0	0	0	0	0		0	0
155	0	0	0	0	0	0	0		0	0
156	0	0	0	0	0	0	0		0	0
157	0	0	0	0	0	0	0		0	0
158	0	0	0	0	0	0	0		0	0
159	0	0	0	0	0	0	0		0	0
160	0	0	0	0	0	0	0		0	0
161	0	0	0	0	0	0	0		0	0
162	0	0	0	0	0	0	0		0	0
163	0	0	0	0	0	0	0		0	0
164	0	0	0	0	0	0	0		0	0
165	0	0	0	0	0	0	0		0	0
166	0	0	0	0	0	0	0		0	0
167	0	0	0	0	0	0	0		0	0
168	0	0	0	0	0	0	0		0	0
169	0	0	0	0	0	0	0		0	0
170	0	0	0	0	0	0	0		0	0
171	0	0	0	0	0	0	0		0	0
172	0	0	0	0	0	0	0		0	0
173	0	0	0	0	0	0	0		0	0
174	0	0	0	0	0	0	0		0	0
175	0	0	0	0	0	0	0		0	0
176	0	0	0	0	0	0	0		0	0
177	0	0	0	0	0	0	0		0	0
178	0	0	0	0	0	0	0		0	0
179	0	0	0	0	0	0	0		0	0
180	0	0	0	0	0	0	0		0	0
181	0	0	0	0	0	0	0		0	0
182	0	0	0	0	0	0	0		0	0
183	0	0	0	0	0	0	0		0	0
184	0	0	0	0	0	0	0		0	0
185	0	0	0	0	0	0	0		0	0
186	0	0	0	0	0	0	0		0	0
187	0	0	0	0	0	0	0		0	0
188	0	0	0	0	0	0	0		0	0
189	0	0	0	0	0	0	0		0	0
190	0	0	0	0	0	0	0		0	0
191	0	0	0	0	0	0	0		0	0
192	0	0	0	0	0	0	0		0	0
193	0	0	0	0	0	0	0		0	0
194	0	0	0	0	0	0	0		0	0
195	0	0	0	0	0	0	0		0	0
196	0	0	0	0	0	0	0		0	0
197	0	0	0	0	0	0	0		0	0
198	0	0	0	0	0	0	0		0	0
199	0	0	0	0	0	0	0		0	0
200	0	0	0	0	0	0	0		0	0
Services detail
	Ante natal care (HB estimation, BP, TT, Physical Exam, IFA)	Institutional deliveries	Post natal care	New born care corner	Immunisation	Routine OPD (over 5)	Routine OPD (U-5 )	Family Planning: Tubectomy motivation	Tubectomy procedure	Family Planning: IUCD motivation	IUCD procedure	Family planning: Counselling Oral pill and Condom distribution	Special care services:Primary management wounds/fracture/abscess drainage/burns	AYUSH services	Dental services	DOTS provision	Meeting CHC	Meeting with ANM’s from Sub centre/ PHC meeting	Family planning camp	Pulse polio immunisation	School health service	Village Health and Nutrition days	IEC Activities related to National Health programmes	Health camps for treatment of minor ailments	Disease surveillance (Early detection of cases (as per IDSP guidelines)and Control of local endemic diseases	Recording of vital events/HMIS	House to house surveys	Water and Sanitation(Disinfection of drinking water source , Promotion of sanitation)	Monitoring and supervision of Sub centres	Trainings conducted for staff at the facility	Support activities for all direct servicesLike cleanliness, sweeping, clerical work	Routine IPD	Referral to higher institutions
OPD services (annual)	935				23539	35248	0	0		0				1320	3137	0																	6
Out reach	0		529					0		500		110918							24	3	3	0	6	44				0
IPD Services		438		52					0		93		0																			534
Administration																									52	288	1
Ancillary																	24	24											144	0
Supportive activiites																															200			0
Section2
Equipment/ other items			Average life		Drugs				Consumables					Furnitute items		Quantity							Quantity				Quantity							Quantity
	Quantity	Price				Quantity	Price			Quantity	Price				Unit cost	MCH ROOM	PHARMACY STORE	ASHA COORDINATOR ROOM	NURSING/RECEPTION	MEDICINE STORE	MICROSCOPY CENTRE	LABORATARY	ICTC CENTRE	COMPUTER ROOM	OFFICE	AYUSH CLINIC	DENTAL ROOM	EMERGENCY	FEMALE WARD	MALE WARD	OPD ROOM	SMO ROOM	LABOUR ROOM	NBSU ROOM	TRAINING ROOM	STORE ROOM	BIRTH AND DEATH ROOM	0	0	0	0	0	0	0	0	0	0	0	0
Allice	0	0	0		BB LOTION 100ml	146	50		Zink Cement	4	250			Almirah (Big steel)	7500	4	2	1	2	1	2	0	1	1	3	1	0	1	0	0	1	2	1	0	0	4	1	0	0	0	0	0	0	0	0	0	0	0	0
Almirah	5	7500	10		CANDID EAR DROPS	21	25		Mercury	1	450			Almirah (Small steel)	5000	1	2	0	0	0	0	0	1	1	1	1	0	0	0	0	1	1	0	0	0	0	0	0	0	0	0	0	0	0	0	0	0	0	0
Ambu Bag	2	1200	2		CAP AMOXICILLIN 625mg	200	13		Root canel Paperpints	1	300			Almirahs (Small wooden)	4500	0	0	0	0	0	0	0	0	0	0	0	0	0	0	0	0	0	0	0	0	0	0	0	0	0	0	0	0	0	0	0	0	0	0
Astra	0	0	0		CAP AMOXICILLINE 250mg	1174	5		Root canel file	2	50			Armless chairs	1530	0	0	0	0	0	0	0	0	0	0	0	0	0	0	0	0	0	0	0	0	0	0	0	0	0	0	0	0	0	0	0	0	0	0
Baby warmer	1	25000	5		CAP AMOXICILLINE 500mg	36500	9		zelocain 2% 30ml	40	50			Bed side attendant chair	400	0	0	0	0	0	0	0	0	0	0	0	0	0	0	0	0	0	0	0	0	0	0	0	0	0	0	0	0	0	0	0	0	0	0
Baby weight machine	1	1400	5		CAP AMOXY-CLOXY	4300	4.55		Gloves	300	20			Bed side locker	3800	0	0	0	0	0	0	0	0	0	0	0	0	0	0	0	0	0	0	0	0	0	0	0	0	0	0	0	0	0	0	0	0	0	0
Bad sheet	150	250	2		CAP AMPICILLIN 250mg	8200	4.5		Calcium hydroxide small	1	800			Bed side Screen	2700	0	0	0	0	0	0	0	0	0	0	0	0	0	0	1	0	0	0	0	0	0	0	0	0	0	0	0	0	0	0	0	0	0	0
Bed side locker	18	3800	5		CAP CEFIXINE	20500	2.5		Dispossible Syrings 2cc	150	3			Bed side table	150	0	0	0	0	0	0	0	0	0	0	0	0	0	4	3	0	0	0	0	0	0	0	0	0	0	0	0	0	0	0	0	0	0	0
Biowastage Trolly	1	1500	5		CAP CEFADROXIL 250mg	5400	7		Silver oil	5	54			Buckets	50	0	0	0	0	0	0	0	0	0	0	0	0	0	0	0	0	0	0	0	0	0	0	0	0	0	0	0	0	0	0	0	0	0	0
Blanket	29	2000	5		CAP CEFADROXIL 500mg	4400	12		GIC	3	0			Centrifuge	7000	0	0	0	0	0	0	1	0	0	0	0	0	0	0	0	0	0	0	0	0	0	0	0	0	0	0	0	0	0	0	0	0	0	0
Blower	2	1400	3		CAP DOXYCYCLINE 100mg	4200	5		Light cure	1	1500			CFL tubes	150	0	0	0	1	0	0	0	0	0	0	1	2	0	0	0	0	0	0	0	0	0	0	0	0	0	0	0	0	0	0	0	0	0	0
Board	2	1500	10		CAP FLUCANAZOLE 150mg	3000	20		COTTON 500mg	367	100			Clock /watch	200	0	0	0	1	0	0	0	0	0	1	0	1	0	0	0	0	0	0	0	0	0	0	0	0	0	0	0	0	0	0	0	0	0	0
BP Handle	11	1400	5		CAP OMEPARAZOLE 20mg	49800	5.41		SYRINGES 2CC	4635	3			Coat rack	200	0	0	0	0	0	0	0	0	0	0	0	0	0	0	0	0	0	0	0	0	0	0	0	0	0	0	0	0	0	0	0	0	0	0
Centrifuze machine	1	5000	5		CAP TETRACYCLINE	220	2.5		SYRINGES 5CC	5330	5			Curtain rods	400	0	0	0	0	0	1	1	1	1	2	2	1	0	4	1	2	2	0	0	0	0	0	0	0	0	0	0	0	0	0	0	0	0	0
Chargeable battery	1	500	5		CAP VITE	1700	2		CANNULA 24	170	25			Curtains	300	0	0	0	0	0	1	1	1	1	2	2	1	0	4	1	2	4	3	2	0	0	0	0	0	0	0	0	0	0	0	0	0	0	0
Cheatel forceps	1	100	3		CREPE BANDAGE	20	150		CANNULA 22	145	20			Cylinder	2500	0	0	0	0	0	0	0	0	0	0	0	0	0	1	0	0	0	1	1	0	0	0	0	0	0	0	0	0	0	0	0	0	0	0
Cooling Fan	36	1400	10		CREPE BANDAGE	42	150		CANNULA 20	145	18			Delivery table	6800	0	0	0	0	0	0	0	0	0	0	0	0	0	0	0	0	0	0	0	0	0	0	0	0	0	0	0	0	0	0	0	0	0	0
Delivery Kit	1	15000	5		DEXTROSE 5%	439	17		CANNULA 18	310	18			Dressing trolley	1500	0	0	0	0	0	0	0	0	0	0	0	0	0	0	0	0	0	0	0	0	0	0	0	0	0	0	0	0	0	0	0	0	0	0
Delivery Table	1	6800	10		DNS	30	17		IV SET	1200	425			Drum with tap for storing water	500	0	0	0	0	0	0	0	0	0	0	0	0	0	0	0	0	0	0	0	0	0	0	0	0	0	0	0	0	0	0	0	0	0	0
Dialator	0	0	5		GENTA EYE DROPS	1200	15		MUCUS SUCTION TRAP	11	50			Examination bed or table	6885	0	0	0	0	0	0	0	0	0	0	0	0	1	0	0	1	0	0	0	0	0	0	0	0	0	0	0	0	0	0	0	0	0	0
Digital Photo Machine	1	35000	5		INJ DIZAPAM 2ml	12	7.2		FOLLY BACCON COTHETER	33	25			Fans	1400	3	1	1	1	1	1	1	1	1	2	1	1	1	3	3	1	0	1	1	0	1	1	0	0	0	0	0	0	0	0	0	0	0	0
Doctor Coats	2	500	5		INJ FRUSEMIDE	150	45		GLOVES 6.5	0	20			Foot step	930	0	0	0	0	0	0	0	0	0	0	0	0	1	0	0	0	0	0	0	0	0	0	0	0	0	0	0	0	0	0	0	0	0	0
Draw sheet	10	250	5		INJ AMIKACIN 250mg	100	15		GLOVES 7.5	1145	20			Hand washing basin	1000	1	0	0	0	0	1	1	0	0	0	0	1	0	0	0	0	0	1	0	0	0	0	0	0	0	0	0	0	0	0	0	0	0	0
Dressing Trolly	1	1500	10		INJ AMIKACIN 500mg	115	22.5		GLOVES 7	300	20			Height measuring stand	300	0	0	0	0	0	0	0	0	0	0	0	0	0	0	0	0	0	0	0	0	0	0	0	0	0	0	0	0	0	0	0	0	0	0
Electric BP apparatus	13	1400	10		INJ AMINOPHYLLIN	20	12		URO BAG	5	1200			Inpatient iron bed	5900	0	0	0	0	0	0	0	0	0	0	0	0	0	0	0	0	0	0	0	0	0	0	0	0	0	0	0	0	0	0	0	0	0	0
Electric sterliger	1	1200	5		INJ AMOXICILLIN 500mg	1013	6.1		SURGICAL SUTURES	16	35			Kerosene stove	700	0	0	0	0	0	0	0	0	0	0	0	0	0	0	0	0	0	0	0	0	0	0	0	0	0	0	0	0	0	0	0	0	0	0
Examination table	4	6885	10		INJ ARV	165	0		CATGUT	12	20			Labour table	6800	0	0	0	0	0	0	0	0	0	0	0	0	0	0	0	0	0	0	0	0	0	0	0	0	0	0	0	0	0	0	0	0	0	0
Featal Dopler	1	200	5		INJ ATROPINE 2ml	31	4.37		BANDAGE 10*4	112	70			Large medicine cupboard	11250	0	0	0	0	0	0	0	0	0	0	0	0	0	0	0	0	0	0	0	0	0	0	0	0	0	0	0	0	0	0	0	0	0	0
Fetal Heart Machine	0	0	5		INJ BENZATHINE PENICILLIN	2435	5.81		BANDAGE 15*5	44	80			Large steel benches	1100	0	0	1	0	0	0	0	0	0	0	0	0	0	0	0	0	0	0	0	0	0	0	0	0	0	0	0	0	0	0	0	0	0	0
Fire Iron stand	1	1000	10		INJ BUSCOPAN	70	6		0	0	0			Large wooden benches	1000	0	0	0	0	1	0	0	0	0	0	1	0	0	0	0	2	0	0	0	0	0	0	0	0	0	0	0	0	0	0	0	0	0	0
Flow Meter	5	600	5		INJ CEFOTAXIME 1gm	249	28		0	0	0			Mattress	1300	0	0	0	0	0	0	0	0	0	0	0	0	0	0	0	0	0	0	0	0	0	0	0	0	0	0	0	0	0	0	0	0	0	0
Foot Suction machine	2	8000	5		INJ CEFOTAXIME 250gm	260	13.18		0	0	0			Medicine chest	9000	0	0	0	0	0	0	0	0	0	0	0	0	0	0	0	0	0	0	0	0	0	0	0	0	0	0	0	0	0	0	0	0	0	0
Generator	1	2500000	5		INJ CEFOTAXIME 500gm	180	20		0	0	0			Medicine trolley	3800	0	0	0	0	0	0	0	0	0	0	0	0	0	0	0	0	0	0	0	0	0	0	0	0	0	0	0	0	0	0	0	0	0	0
I/V Stand	4	425	10		INJ CLOXACIN	115	18		0	0	0			Metal chair	12000	0	0	0	0	0	0	0	0	0	0	0	0	0	0	0	0	0	0	0	0	0	0	0	0	0	0	0	0	0	0	0	0	0	0
Instrument Cabinet	1	1500	5		INJ DERIPHYLINE 2ml	750	4.75		0	0	0			Metal file cabinet	5000	0	0	0	0	0	0	0	0	0	0	0	0	0	0	0	0	0	0	0	0	0	0	0	0	0	0	0	0	0	0	0	0	0	0
Instrument sterligers	5	2600	5		INJ DEXAMETHASONE 2ml	1040	13.59		0	0	0			Microscope	20000	0	0	0	0	0	0	1	0	0	0	0	0	0	0	0	0	0	0	0	0	0	0	0	0	0	0	0	0	0	0	0	0	0	0
Instrument Tray	4	500	5		INJ DICLOFENAC 3ml	500	6.89		0	0	0			Mugs	50	0	0	0	0	0	0	0	0	0	0	0	0	0	0	0	0	0	0	0	0	0	0	0	0	0	0	0	0	0	0	0	0	0	0
Instrumnet Trolly	1	1500	5		INJ GENTAMYCIN 80mg	540	7.67		0	0	0			Operation Lamp	36000	0	0	0	0	0	0	0	0	0	0	0	0	0	0	0	0	0	0	0	0	0	0	0	0	0	0	0	0	0	0	0	0	0	0
Inverter	6	12000	5		INJ HYDROCORTISONE	33	10.13		0	0	0			Plastic bin	50	0	0	0	4	0	0	0	0	0	0	0	0	0	4	0	0	0	0	0	0	0	0	0	0	0	0	0	0	0	0	0	0	0	0
Inverter plain	1	5000	5		INJ INSULINE	5	140		0	0	0			Refrigerator	13000	0	0	0	0	0	1	0	0	0	0	0	0	0	0	0	0	0	0	0	0	0	0	0	0	0	0	0	0	0	0	0	0	0	0
Iron Almirah small	1	5000	10		INJ LIGNOCAINE WITH ADRENALINE	32	26		0	0	0			Rubber / plastic shutting	0	0	0	0	0	0	0	0	0	0	0	0	0	0	0	0	0	0	0	0	0	0	0	0	0	0	0	0	0	0	0	0	0	0	0
Iron Bed	15	6600	10		INJ METERGIN	300	13		0	0	0			Sauce pan with lid	150	0	0	0	0	0	0	0	0	0	0	0	0	0	0	0	0	0	0	0	0	0	0	0	0	0	0	0	0	0	0	0	0	0	0
Iron Bucket	1	300	10		INJ NEOSTIGMINE	70	0		0	0	0			Side Wall mounted fan	1200	0	0	0	0	0	0	0	0	0	0	0	0	0	0	0	0	0	0	0	0	0	0	0	0	0	0	0	0	0	0	0	0	0	0
Kidney Tray	1	80	5		INJ ONDANSETRON 2ml	240	9.2		0	0	0			Side wooden racks	1500	0	0	0	0	0	0	0	0	0	0	0	0	0	0	0	0	0	0	0	0	0	0	0	0	0	0	0	0	0	0	0	0	0	0
Matress	18	1300	3		INJ OXYTOCINE 2ml	1250	20.7		0	0	0			Sink	700	0	0	0	0	0	0	0	0	0	0	0	0	0	0	0	0	0	0	0	0	0	0	0	0	0	0	0	0	0	0	0	0	0	0
Matress	1	1300	3		INJ PANTAZOL	135	12		0	0	0			Stool (steel )	1240	0	0	0	1	0	0	2	1	0	0	1	1	1	0	1	1	0	0	0	0	0	0	0	0	0	0	0	0	0	0	0	0	0	0
Morphy Lights	4	500	3		INJ PHENIRAMINE 2ml	148	31		0	0	0			Stool (wooden)	500	0	0	0	0	0	0	0	0	0	0	0	0	0	0	0	0	0	0	0	0	0	0	0	0	0	0	0	0	0	0	0	0	0	0
MVA Kit	6	650	3		INJ PHENOBARBITONE	40	6.4		0	0	0			stove 2 burner	1200	0	0	0	0	0	0	0	0	0	0	0	0	0	0	0	0	0	0	0	0	0	0	0	0	0	0	0	0	0	0	0	0	0	0
Nebuliger	2	2000	5		INJ POTASSIUM CHLORIDE	12	22.6		0	0	0			Stretcher	1200	0	0	0	0	0	0	0	0	0	0	0	0	0	0	0	0	0	0	0	0	0	0	0	0	0	0	0	0	0	0	0	0	0	0
Needel Holder	18	100	3		INJ PROMETHAZINE 2ml	20	5.5		0	0	0			Swab rack	0	0	0	0	0	0	0	0	0	0	0	0	0	0	0	0	0	0	0	0	0	0	0	0	0	0	0	0	0	0	0	0	0	0	0
NSV set	2	600	3		INJ RANTADINE 2ml	1235	6.7		0	0	0			Telephone	2000	0	0	0	0	0	0	0	0	0	0	0	0	0	0	0	0	0	0	0	0	0	0	0	0	0	0	0	0	0	0	0	0	0	0
O2 Mask	1	35	3		INJ TRAMADAL	630	15		0	0	0			Three seater steel chairs	7200	0	0	1	0	0	0	0	0	0	0	0	0	0	0	0	0	0	0	0	0	0	0	0	0	0	0	0	0	0	0	0	0	0	0
Office Table	1	2550	10		ISABGOL	80	35		0	0	0			Table small	6000	2	1	0	1	1	1	1	1	1	2	0	1	0	0	0	0	0	0	0	0	1	1	0	0	0	0	0	0	0	0	0	0	0	0
Operation Gown	6	250	3		IV CIPRO	338	19.96		0	0	0			Plastic chair	400	6	0	2	3	2	1	1	4	4	4	0	0	0	0	0	0	6	0	0	0	1	1	0	0	0	0	0	0	0	0	0	0	0	0
Operation Light	1	2500	3		IV METROZIL	383	8		0	0	0			Plastic stool	200	0	0	0	0	0	0	0	0	0	0	0	0	0	0	0	0	0	0	0	0	0	0	0	0	0	0	0	0	0	0	0	0	0	0
Operation Sheets	22	1100	3		IV RINGER LACTATE	429	34		0	0	0			Cushion Chair	1200	0	0	0	0	0	0	0	0	0	0	0	0	0	0	0	0	0	0	0	0	0	0	0	0	0	0	0	0	0	0	0	0	0	0
Operation Table	1	25000	5		IV RL	46	34		0	0	0			Rivolwing Chair	1800	0	0	0	0	0	0	0	0	2	0	0	0	0	0	0	0	0	0	0	0	0	0	0	0	0	0	0	0	0	0	0	0	0	0
OT Light and battery	1	3500	3		MASK	15	20		0	0	0			Wooden chair	1400	0	0	0	0	0	0	0	0	0	0	0	2	0	0	0	0	2	0	0	0	0	0	0	0	0	0	0	0	0	0	0	0	0	0
Oxyzen Cylinder	6	2500	5		NOSAL DROPS 100ml	12	35		0	0	0			AC	35000	0	0	0	0	0	0	0	0	0	0	0	0	0	0	0	0	0	0	0	0	0	0	0	0	0	0	0	0	0	0	0	0	0	0
Patient Trolly	1	1500	10		NS	670	35		0	0	0			Heater	1500	0	0	0	0	0	0	0	0	0	0	0	0	0	0	0	0	0	1	0	0	0	0	0	0	0	0	0	0	0	0	0	0	0	0
Photothrepy	1	10000	5		OINTMENT CEFRAMYCIN	14	45		0	0	0			Computer	30000	0	1	0	0	0	0	0	0	2	0	0	0	0	0	0	0	0	0	0	0	0	0	0	0	0	0	0	0	0	0	0	0	0	0
Plane forceps	4	75	3		OINTMENT SULFADIAZINE	2	10.16		0	0	0			BP Machine	1400	0	0	0	1	0	0	0	0	0	0	0	0	0	0	0	0	0	0	0	0	0	0	0	0	0	0	0	0	0	0	0	0	0	0
Plastic Chairset	60	2000	5		ORS	1630	10		0	0	0			Printer	3000	0	1	0	0	0	0	0	0	1	0	0	0	0	0	0	0	0	0	0	0	0	0	0	0	0	0	0	0	0	0	0	0	0	0
Plastic Chairset	22	2000	5		PP KIT	10	0		0	0	0			UPS	2000	0	0	0	0	0	0	0	0	1	0	0	0	0	0	0	0	0	0	0	0	0	0	0	0	0	0	0	0	0	0	0	0	0	0
PP IUCD SET	1	440	2		SOLUTION SALBUTAMOL 18gm	152	25		0	0	0			Water cooler	16000	0	0	0	0	0	0	0	0	0	0	0	0	0	0	0	0	0	0	0	0	0	0	0	0	0	0	0	0	0	0	0	0	0	0
PVC Cooler	5	3500	5		SURGICAL TAP	24	125		0	0	0			Wall Fan	1200	0	0	0	0	0	0	0	0	1	1	0	0	0	0	0	0	0	0	0	0	0	0	0	0	0	0	0	0	0	0	0	0	0	0
Radient Warmer	1	25000	3		SYP ALBENDAZOLE	376	23.72		0	0	0			ILR	50000	2	0	0	0	0	0	0	0	0	0	0	0	0	0	0	0	0	0	0	0	0	0	0	0	0	0	0	0	0	0	0	0	0	0
Revolwing Chairs	2	1800	5		SYP AMOXICILLINE	950	52		0	0	0			Three seater steel chairs	7200	1	0	0	0	0	0	0	0	0	0	0	0	0	0	0	0	0	0	0	0	0	0	0	0	0	0	0	0	0	0	0	0	0	0
Revolwing Stools	10	1240	10		SYP ANTACID	65	38		0	0	0			Deep Freezer	40000	2	0	0	0	0	0	0	0	0	0	0	0	0	0	0	0	0	0	0	0	0	0	0	0	0	0	0	0	0	0	0	0	0	0
Room Heater	1	1500	5		SYP CITRAZIN	900	19		0	0	0			Weighing Scale	1400	0	0	0	1	0	0	0	0	0	0	0	0	0	0	0	0	0	0	0	0	0	0	0	0	0	0	0	0	0	0	0	0	0	0
Screen Fording	2	2700	5		SYP COTRIMOXAZOLE	553	60		0	0	0			Exaust Fan	1000	0	0	0	0	0	0	0	0	0	0	0	0	0	0	0	0	0	0	0	0	0	0	0	0	0	0	0	0	0	0	0	0	0	0
Spange Holder	6	200	5		SYP DOMPERIDONE 30ml	44	63		0	0	0			Sterlizer	1200	4	0	0	0	0	0	0	0	0	0	0	0	0	0	0	0	0	0	0	0	0	0	0	0	0	0	0	0	0	0	0	0	0	0
Steel Chair	2	1400	10		SYP IRON 150ml	211	26.7		0	0	0			Wash Basin	1000	0	0	0	0	0	0	0	0	0	0	0	0	0	0	0	0	0	0	0	0	0	0	0	0	0	0	0	0	0	0	0	0	0	0
Stethoscope	19	500	5		SYP ALBENDAZOLE	45	18.9		0	0	0			Tube Light	300	2	0	0	1	1	1	2	1	0	2	1	1	1	4	3	1	0	1	0	0	2	0	0	0	0	0	0	0	0	0	0	0	0	0
Stool	5	1240	5		SYP METRONIDAZOLE	21	35		0	0	0			Box Large	2000	0	0	0	0	0	0	0	0	0	0	0	0	0	0	0	0	0	0	0	0	0	0	0	0	0	0	0	0	0	0	0	0	0	0
Stove	1	1200	5		SYP METROZIL	50	35		0	0	0			Baby resustitativ trolly	1500	0	0	0	0	0	0	0	0	0	0	0	0	0	0	0	0	0	0	1	0	0	0	0	0	0	0	0	0	0	0	0	0	0	0
Suction Machine	3	8000	5		SYP PCM	301	20		0	0	0			Phototherapy	10000	0	0	0	0	0	0	0	0	0	0	0	0	0	0	0	0	0	0	1	0	0	0	0	0	0	0	0	0	0	0	0	0	0	0
syringe Destroyer	8	500	5		SYP SALBUTAMOL	51	35		0	0	0			Boiler	0	0	0	0	0	0	0	0	0	0	0	0	0	0	0	0	0	0	1	1	0	0	0	0	0	0	0	0	0	0	0	0	0	0	0
Tissue Forceps	5	75	2		TAB ALBENDAZOLE 400mg	4400	18.75		0	0	0			Baby warmer	25000	0	0	0	0	0	0	0	0	0	0	0	0	0	0	0	0	0	0	2	0	0	0	0	0	0	0	0	0	0	0	0	0	0	0
Tooth Forceps	11	500	5		TAB ALLOPURINOL	1100	2.2		0	0	0			Needle cutter	500	0	0	0	0	0	0	0	0	0	0	0	0	0	0	0	0	0	0	1	0	0	0	0	0	0	0	0	0	0	0	0	0	0	0
Torch	1	150	2		TAB ALPREX 0.25mg	7500	2.5		0	0	0			Baby weighing scale	1400	1	0	0	0	0	0	0	0	0	0	0	0	0	0	0	0	0	0	1	0	0	0	0	0	0	0	0	0	0	0	0	0	0	0
Towel	17	250	2		TAB AMLLODOPINE 5mg	3500	1.5		0	0	0			Emergency Drug Kit	1500	0	0	0	0	0	0	0	0	0	0	0	0	0	0	0	0	0	1	1	0	0	0	0	0	0	0	0	0	0	0	0	0	0	0
Towel clip	6	250	5		TAB AMOXICILLIN 125 mg	100	3.63		0	0	0			Exost Fan	1000	1	0	0	0	0	0	0	0	0	0	0	0	0	0	0	0	0	1	1	0	0	0	0	0	0	0	0	0	0	0	0	0	0	0
Trolly	3	1500	5		TAB ANTACID	4509	4.5		0	0	0			Biowaste Box	150	0	0	0	0	0	0	0	0	0	0	0	0	0	0	0	0	0	0	4	0	0	0	0	0	0	0	0	0	0	0	0	0	0	0
TT Table	4	4500	10		TAB ASPIRIN 750mg	720	0.25		0	0	0			Rack	1500	0	3	0	1	5	0	0	0	0	0	0	0	0	0	0	0	0	0	0	0	1	0	0	0	0	0	0	0	0	0	0	0	0	0
Ultrasound machine	1	250000	5		TAB ATNALOL 50mg	5000	1.78		0	0	0			Bed	5000	0	0	0	0	0	0	0	0	0	0	0	0	0	6	6	0	0	0	0	0	0	1	0	0	0	0	0	0	0	0	0	0	0	0
Wall Fans	3	1200	5		TAB AZITHROMYCIN 250mg	1900	9		0	0	0			Inverter	12000	0	0	0	0	0	0	0	0	0	0	0	0	0	0	0	0	0	1	0	0	0	1	0	0	0	0	0	0	0	0	0	0	0	0
Water Cooler	1	20000	5		TAB AZITHROMYCIN 500mg	1720	7		0	0	0			Electric suction machine	8000	0	0	0	0	0	0	0	0	0	0	0	0	1	0	0	0	0	1	0	0	0	0	0	0	0	0	0	0	0	0	0	0	0	0
Water Pump	2	3200	3		TAB B-COMPLEX	40250	1		0	0	0			Foot suction machine	6000	0	0	0	0	0	0	0	0	0	0	0	0	0	0	0	0	0	2	0	0	0	0	0	0	0	0	0	0	0	0	0	0	0	0
Water Purifier	1	12000	5		TAB BETAMETHASONE	1050	0.37		0	0	0			Radiator warmer	25000	0	0	0	0	0	0	0	0	0	0	0	0	0	0	0	0	0	3	0	0	0	0	0	0	0	0	0	0	0	0	0	0	0	0
Weighting Machine	1	1400	5		TAB BISACODYL 5mg	400	1.2		0	0	0			AC	35000	0	0	0	0	0	0	0	0	0	0	0	0	0	0	0	0	0	1	0	0	0	0	0	0	0	0	0	0	0	0	0	0	0	0
Wheel Chair	1	6700	5		TAB CALCIUM 500mg	38000	2		0	0	0			Dental Autoclave	35000	0	0	0	0	0	0	0	0	0	0	0	0	0	0	0	0	0	1	0	0	0	0	0	0	0	0	0	0	0	0	0	0	0	0
Apron cloth	2	500	3		TAB CEFADROXIL 500mg	2600	7		0	0	0			Torch	150	0	0	0	0	0	0	0	0	0	0	0	0	0	0	0	0	0	1	0	0	0	0	0	0	0	0	0	0	0	0	0	0	0	0
Apron plastic	2	75	3		TAB CEFIXIME 100mg	10	9.9		0	0	0			Steel chair	3000	0	0	0	0	0	0	0	0	0	0	3	0	0	0	0	3	0	0	0	0	0	0	0	0	0	0	0	0	0	0	0	0	0	0
Attendance register	1	150	1		TAB CEFIXIME 200mg	2010	121		0	0	0			I/V Stand	425	0	0	0	0	0	0	0	0	0	0	0	0	0	1	1	0	0	0	0	0	0	0	0	0	0	0	0	0	0	0	0	0	0	0
B.P App	1	1200	5		TAB CEFTRIAXONE 500mg	195	4.5		0	0	0			Extrector forceps	50	0	0	0	0	0	0	0	0	0	0	0	0	0	0	0	0	0	0	0	0	0	0	0	0	0	0	0	0	0	0	0	0	0	0
B.p App Mercury type	1	1300	5		TAB CINRRAZIN 25mg	670	2.55		0	0	0			Dental Chair	80000	0	0	0	0	0	0	0	0	0	0	0	1	0	0	0	0	0	0	0	0	0	0	0	0	0	0	0	0	0	0	0	0	0	0
Battery Luminous 135 amp	1	6500	5		TAB CIPRO 250mg	19700	3		0	0	0
Bed side locker	1	3800	5		TAB CIPRO 500mg	10100	5		0	0	0
Dispactch Register12 quires	1	200	1		TAB CIPRO TZ	6410	4.5		0	0	0
Doctor Coats	1	500	3		TAB CITRIZINE	51000	1
Duster	6	100	1		TAB CPM	9040	1
Envelop 11*5 size	20	2	1		TAB DERIPHYLINE 300mg	8300	1.24
Envelop 9*4 size	10	2	1		TAB DEXA 0.5mg	1200	0.5
Gloves non sterlized	10	35	1		TAB DICLOFENAC	97700	1
Gloves sterlized	10	45	1		TAB DICLOMINT PCM	6500	1.5
Glucometer aqua check active	1	1400	5		TAB DIZAPAM 5ml	60	1.2
Glucometer aqua check active strips 50 pc	4	1400	5		TAB DOMPERIDONE 10ml	3000	3.3
Gum bottle 150 gms	1	35	1		TAB DRINK WELL	2000	15
Hieght Chart	2	300	1		TAB DRINK WELL	5000	15
Hot water bottle	2	250	5		TAB DROTAVIN 8mg	100	3
Infra red LAMP	1	650	2		TAB ENALAPRIL 2.5mg	400	1.4
Office chair	4	1600	5		TAB ERTHROMYCIN 250mg	7050	4.7
Celing Fan	2	1400	5		TAB ERTHROMYCIN 500mg	3800	9.27
Paper weight	2	50	1		TAB ETHAMSYLATE 500mg	500	3
Pen	3	15	1		TAB F S LARGE	98400	1
Reffils	15	5	1		TAB F S SMALL	90100	1
Receipt register	1	150	1		TAB FAMATADINE	4190	1.5
Prediatic stethoscope	1	700	5		TAB FLUXOTINE	100	0
Register palain	6	100	1		TAB FOLIC ACID	900	1.3
Revolwing Stools	1	1240	5		TAB FRUSEMIDE 40mg	830	1.36
single step foot stool	1	930	5		TAB GLICLAZIDE	2100	3.16
Stamp Pad	1	100	1		TAB GLIHENDONIDE 5mg	900	0.8
Stepler	2	70	3		TAB GLIHENDONIDE 5mg	500	0.8
Stand for inverter battery	1	500	5		TAB GRISEOFULVIN	500	0
Stepler pins 10 n	10	40	1		TAB IBRUFEN	13500	1.5
Stethoscope daimond	1	500	5		TAB IBUPARA+PCM	13000	0.86
Stoock register	2	250	1		TAB LASARTEN 50mg	700	7
Table call bell	1	150	2		TAB LEVOFLEX 500mg	919	0.11
Thermometer digital extra care	5	100	2		TAB MESOPROST 200ml	1490	9.7
Three seater with chair	1	7200	5		TAB METAMIZOLE 400mg	8400	1.5
Tongue derpassor wooden	1000	65	5		TAB METFORMIN 1gm	800	0.5
White board marker	2	20	5		TAB METFORMIN 50mg	5500	0.75
X ray view Box	1	500	5		TAB METHYLDHA	200	0
0	0	0	0		TAB METOCLOPRAMIDE 30mg	10	1.7
0	0	0	0		TAB METOCLOPRAMIDE 45mg	10	1.5
0	0	0	0		TAB METOCLOPRAMIDE 7.5mg	60	1.5
0	0	0	0		TAB METROCLOPRAMIDE	305	1.7
0	0	0	0		TAB NIMUSLIDE	11400	2
0	0	0	0		TAB NORFLOX	8500	3.9
0	0	0	0		TAB NORFLOX-TZ	6500	4
0	0	0	0		TAB OFLOX 400mg	5050	9
0	0	0	0		TAB OFLOX OZ	2220	9
0	0	0	0		TAB ONDANSETRON	1400	3.25
0	0	0	0		TAB PCM	56100	1
0	0	0	0		TAB PHENOXYMETHYLPENICILLIN	2500	0.48
0	0	0	0		TAB PREDNISOL0NE	10	1
0	0	0	0		TAB PROGESTERONE	20	1
0	0	0	0		TAB RANTIDINE 150mg	31010	0.5
0	0	0	0		TAB ROXYTHRONYCIN 15 mg	400	1.2
0	0	0	0		TAB SALBUTAMOL 4mg	5400	1.8
0	0	0	0		TAB SEPTRAN OS	5120	2
0	0	0	0		TAB SEPTRAN SS	2900	2
0	0	0	0		TAB SPARFLOXACIN	860	4.5
0	0	0	0		TAB TINIDAZOLE	9000	2
0	0	0	0		VAGINAL PASSARY	100	0
0	0	0	0		VITA-A LIQUID 100ml	174	150
0	0	0	0		WIKORYL	2518	0
0	0	0	0		0	0	0
0	0	0	0		0	0	0
0	0	0	0		0	0	0
0	0	0	0		0	0	0
0	0	0	0		0	0	0
0	0	0	0		0	0	0
0	0	0	0		0	0	0
0	0	0	0		0	0	0
0	0	0	0		0	0	0
0	0	0	0		0	0	0
0	0	0	0		0	0	0
0	0	0	0		0	0	0
0	0	0	0		0	0	0
0	0	0	0		0	0	0
0	0	0	0		0	0	0
0	0	0	0		0	0	0
0	0	0	0		0	0	0
0	0	0	0		0	0	0
0	0	0	0		0	0	0
0	0	0	0		0	0	0
0	0	0	0		0	0	0
0	0	0	0		0	0	0
0	0	0	0		0	0	0
0	0	0	0		0	0	0
0	0	0	0		0	0	0
0	0	0	0		0	0	0
0	0	0	0		0	0	0
0	0	0	0		0	0	0
					0	0	0
					0	0	0
					0	0	0
					0	0	0
					0	0	0
					0	0	0
					0	0	0
					0	0	0
					0	0	0
					0	0	0
					0	0	0
					0	0	0
					0	0	0
					0	0	0
					0	0	0
					0	0	0
					0	0	0
					0	0	0
					0	0	0
					0	0	0
					0	0	0
					0	0	0
					0	0	0
					0	0	0
					0	0	0
					0	0	0
					0	0	0
					0	0	0
					0	0	0
					0	0	0
					0	0	0
					0	0	0
					0	0	0
					0	0	0
					0	0	0
					0	0	0
					0	0	0
					0	0	0
					0	0	0
					0	0	0
					0	0	0
					0	0	0
					0	0	0
					0	0	0
					0	0	0
					0	0	0
					0	0	0
					0	0	0
					0	0	0
					0	0	0
					0	0	0
					0	0	0
					0	0	0
					0	0	0
					0	0	0
					0	0	0
					0	0	0
					0	0	0
					0	0	0
					0	0	0
					0	0	0
					0	0	0
					0	0	0
					0	0	0
					0	0	0
					0	0	0
					0	0	0
					0	0	0
					0	0	0
					0	0	0
					0	0	0
					0	0	0
					0	0	0
					0	0	0
					0	0	0
					0	0	0
					0	0	0
					0	0	0
					0	0	0
					0	0	0
					0	0	0
					0	0	0
					0	0	0
					0	0	0
					0	0	0
					0	0	0
					0	0	0
					0	0	0
					0	0	0
					0	0	0
					0	0	0
					0	0	0
					0	0	0
					0	0	0
					0	0	0
					0	0	0
					0	0	0
					0	0	0
					0	0	0
					0	0	0
					0	0	0
					0	0	0
					0	0	0
					0	0	0
					0	0	0
					0	0	0
					0	0	0
					0	0	0
					0	0	0
					0	0	0
					0	0	0
					0	0	0
					0	0	0
					0	0	0
					0	0	0
					0	0	0
					0	0	0
					0	0	0
					0	0	0
					0	0	0
					0	0	0
					0	0	0
					0	0	0
					0	0	0
					0	0	0
					0	0	0
					0	0	0
					0	0	0
					0	0	0
					0	0	0
					0	0	0
					0	0	0
					0	0	0
					0	0	0
					0	0	0
					0	0	0
					0	0	0
					0	0	0
					0	0	0
					0	0	0
					0	0	0
					0	0	0
					0	0	0
					0	0	0
					0	0	0
					0	0	0
					0	0	0
					0	0	0
					0	0	0
					0	0	0
					0	0	0
					0	0	0
					0	0	0
					0	0	0
					0	0	0
					0	0	0
					0	0	0
					0	0	0
					0	0	0
					0	0	0
					0	0	0
					0	0	0
					0	0	0
					0	0	0
					0	0	0
					0	0	0
					0	0	0
					0	0	0
					0	0	0
					0	0	0
					0	0	0
					0	0	0
					0	0	0
					0	0	0
					0	0	0
					0	0	0
					0	0	0
					0	0	0
					0	0	0
					0	0	0
					0	0	0
					0	0	0
					0	0	0
					0	0	0
					0	0	0
					0	0	0
					0	0	0
					0	0	0
					0	0	0
					0	0	0
					0	0	0
					0	0	0
					0	0	0
					0	0	0
					0	0	0
					0	0	0
					0	0	0
					0	0	0
					0	0	0
					0	0	0
					0	0	0
					0	0	0
					0	0	0
					0	0	0
					0	0	0
					0	0	0
					0	0	0
					0	0	0
					0	0	0
					0	0	0
					0	0	0
					0	0	0
					0	0	0
[truncated: 53 more columns]

## Sheet: CHC4
Costing assumptions
	Discount Rate	0.05
	AMC Rate	0.1
	Year of cost	2012-13
	GDP deflator for the year of data collection	8
	Local currency	INR
	Average exchange rate of local currency to US$	47.89
	GDP Adjustment factor	1
Facility information
	Public holidays in last year (Excluding sundays)	28
	Days per week facility is closed	1
	Hours per day facility is open	6
	Average length of stay in facility:click to jump	1.4
	0	0
Human Resources									Capital space
S.no	Staff				Annual Allowances
	Designation	Monthly Salary	Leave days in last financial year for each staff	Incentive/other allowances like TA/DA received for training	Total housing allowance (if received)	Total uniform allownce	Total transport allowance		Rental amonut per 100 sq feet	2000
1	SMO	104877	12	0	0	0	0
2	M.O.	97244	12	0	0	0	0		MO ROOM	200
3	M.O.	70750	12	0	0	0	0		DISPENSARY	200
4	M.O.	33049	12	0	0	0	0		EYE ASSISTANT ROOM	200
5	M.O.	95272	12	0	0	0	0		ROOM NO 3	200
6	M.O.	99686	12	0	0	0	0		CHILD ROOM	200
7	M.O.	46703	12	0	0	0	0		DENTAL ROOM	200
8	M.O.	43554	12	0	0	0	0		MALE WASH ROOM	100
9	L.T.	37961	12	0	0	0	0		WEIGHTING SITE	225
10	C-IV	17198	12	0	0	0	0		FEMALE WASH ROOM	100
11	C-IV	28715	12	0	0	0	0		SMO ROOM	150
12	C-IV	18681	12	0	0	0	0		CORIDOOR 1	0
13	C-IV	16110	12	0	0	0	0		REGISTRATION ROOM	80
14	C-IV	18091	12	0	0	0	0		DOTS CENTRE	450
15	C-IV	18110	12	0	0	0	0		LAN NO 15	225
16	C-IV	19140	12	0	0	0	0		X-RAY ROOM	225
17	C-IV	17091	12	0	0	0	0		DARK ROOM	150
18	SWEEPER	17683	12	0	0	0	0		MINOR OT	225
19	SWEEPER	16320	12	0	0	0	0		EMERGENCY WARD	400
20	SWEEPER	17043	12	0	0	0	0		EMERGENCY RECEPTION	100
21	O/OFFICER	8700	12	0	0	0	0		WAITING ROOM	225
22	RADIOGRAPHER	6800	12	0	0	0	0		PP UNIT	120
23	LHV	25680	12	0	0	0	0		GYNEOCOLOGY	200
24	ANM	9700	12	0	0	0	0		COORIDOOR 2	0
25	ANM	10600	12	0	0	0	0		COMPUTER ROOM	80
26	Staff Nurse	11660	12	0	0	0	0		RECOVERY ROOM	120
27	Staff Nurse	11780	12	0	0	0	0		LABOUR ROOM	400
28	Staff Nurse	11760	12	0	0	0	0		NURSING STATION	150
29	Staff Nurse	12000	12	0	0	0	0		STERLIZATION AND AUTOCLAVE	150
30	Staff Nurse	12400	12	0	0	0	0		ROOM NO 20	150
31	STAFF NURSE	7500	12	0	0	0	0		MAIN STORE	225
32	STAFF NURSE	35680	12	0	0	0	0		ROOM NO 18	100
33	STAFF NURSE	33462	12	0	0	0	0		OT	225
34	PHARMACIST	40472	12	0	0	0	0		COORIDOOR 3	0
35	PHARMACIST	39649	12	0	0	0	0		WARD	400
36	0	0	0	0	0	0	0		DOCTOR DUTY ROOM	150
37	0	0	0	0	0	0	0		WARD NO 1	400
38	0	0	0	0	0	0	0		WARD NO 2	400
39	0	0	0	0	0	0	0		FEMALE WARD	400
40	0	0	0	0	0	0	0		NURSING DUTY ROOM	225
41	0	0	0	0	0	0	0		WASH ROOM MALE	80
42	0	0	0	0	0	0	0		WASH ROOM FEMALE	80
43	0	0	0	0	0	0	0		ISOLATION WARD	100
44	0	0	0	0	0	0	0		SURGICAL WARD	400
45	0	0	0	0	0	0	0		GENRAL STORE	400
46	0	0	0	0	0	0	0		STORE	150
47	0	0	0	0	0	0	0		FEMALE WASH ROOM	25
48	0	0	0	0	0	0	0		MALE WARD	100
49	0	0	0	0	0	0	0		COORIDOOR 4	0
50	0	0	0	0	0	0	0		0	0
51	0	0	0	0	0	0	0		0	0
52	0	0	0	0	0	0	0		0	0
53	0	0	0	0	0	0	0		0	0
54	0	0	0	0	0	0	0		0	0
55	0	0	0	0	0	0	0		0	0
56	0	0	0	0	0	0	0		0	0
57	0	0	0	0	0	0	0		0	0
58	0	0	0	0	0	0	0		0	0
59	0	0	0	0	0	0	0		0	0
60	0	0	0	0	0	0	0		0	0
61	0	0	0	0	0	0	0		0	0
62	0	0	0	0	0	0	0		0	0
63	0	0	0	0	0	0	0		0	0
64	0	0	0	0	0	0	0		0	0
65	0	0	0	0	0	0	0		0	0
66	0	0	0	0	0	0	0		0	0
67	0	0	0	0	0	0	0		0	0
68	0	0	0	0	0	0	0		0	0
69	0	0	0	0	0	0	0		0	0
70	0	0	0	0	0	0	0		0	0
71	0	0	0	0	0	0	0		0	0
72	0	0	0	0	0	0	0		0	0
73	0	0	0	0	0	0	0		0	0
74	0	0	0	0	0	0	0		0	0
75	0	0	0	0	0	0	0		0	0
76	0	0	0	0	0	0	0		0	0
77	0	0	0	0	0	0	0		0	0
78	0	0	0	0	0	0	0		0	0
79	0	0	0	0	0	0	0		0	0
80	0	0	0	0	0	0	0		0	0
81	0	0	0	0	0	0	0		0	0
82	0	0	0	0	0	0	0		0	0
83	0	0	0	0	0	0	0		0	0
84	0	0	0	0	0	0	0		0	0
85	0	0	0	0	0	0	0		0	0
86	0	0	0	0	0	0	0		0	0
87	0	0	0	0	0	0	0		0	0
88	0	0	0	0	0	0	0		0	0
89	0	0	0	0	0	0	0		0	0
90	0	0	0	0	0	0	0		0	0
91	0	0	0	0	0	0	0		0	0
92	0	0	0	0	0	0	0		0	0
93	0	0	0	0	0	0	0		0	0
94	0	0	0	0	0	0	0		0	0
95	0	0	0	0	0	0	0		0	0
96	0	0	0	0	0	0	0		0	0
97	0	0	0	0	0	0	0		0	0
98	0	0	0	0	0	0	0		0	0
99	0	0	0	0	0	0	0		0	0
100	0	0	0	0	0	0	0		0	0
101	0	0	0	0	0	0	0		0	0
102	0	0	0	0	0	0	0		0	0
103	0	0	0	0	0	0	0		0	0
104	0	0	0	0	0	0	0		0	0
105	0	0	0	0	0	0	0		0	0
106	0	0	0	0	0	0	0		0	0
107	0	0	0	0	0	0	0		0	0
108	0	0	0	0	0	0	0		0	0
109	0	0	0	0	0	0	0		0	0
110	0	0	0	0	0	0	0		0	0
111	0	0	0	0	0	0	0		0	0
112	0	0	0	0	0	0	0		0	0
113	0	0	0	0	0	0	0		0	0
114	0	0	0	0	0	0	0		0	0
115	0	0	0	0	0	0	0		0	0
116	0	0	0	0	0	0	0		0	0
117	0	0	0	0	0	0	0		0	0
118	0	0	0	0	0	0	0		0	0
119	0	0	0	0	0	0	0		0	0
120	0	0	0	0	0	0	0		0	0
121	0	0	0	0	0	0	0		0	0
122	0	0	0	0	0	0	0		0	0
123	0	0	0	0	0	0	0		0	0
124	0	0	0	0	0	0	0		0	0
125	0	0	0	0	0	0	0		0	0
126	0	0	0	0	0	0	0		0	0
127	0	0	0	0	0	0	0		0	0
128	0	0	0	0	0	0	0		0	0
129	0	0	0	0	0	0	0		0	0
130	0	0	0	0	0	0	0		0	0
131	0	0	0	0	0	0	0		0	0
132	0	0	0	0	0	0	0		0	0
133	0	0	0	0	0	0	0		0	0
134	0	0	0	0	0	0	0		0	0
135	0	0	0	0	0	0	0		0	0
136	0	0	0	0	0	0	0		0	0
137	0	0	0	0	0	0	0		0	0
138	0	0	0	0	0	0	0		0	0
139	0	0	0	0	0	0	0		0	0
140	0	0	0	0	0	0	0		0	0
141	0	0	0	0	0	0	0		0	0
142	0	0	0	0	0	0	0		0	0
143	0	0	0	0	0	0	0		0	0
144	0	0	0	0	0	0	0		0	0
145	0	0	0	0	0	0	0		0	0
146	0	0	0	0	0	0	0		0	0
147	0	0	0	0	0	0	0		0	0
148	0	0	0	0	0	0	0		0	0
149	0	0	0	0	0	0	0		0	0
150	0	0	0	0	0	0	0		0	0
151	0	0	0	0	0	0	0		0	0
152	0	0	0	0	0	0	0		0	0
153	0	0	0	0	0	0	0		0	0
154	0	0	0	0	0	0	0		0	0
155	0	0	0	0	0	0	0		0	0
156	0	0	0	0	0	0	0		0	0
157	0	0	0	0	0	0	0		0	0
158	0	0	0	0	0	0	0		0	0
159	0	0	0	0	0	0	0		0	0
160	0	0	0	0	0	0	0		0	0
161	0	0	0	0	0	0	0		0	0
162	0	0	0	0	0	0	0		0	0
163	0	0	0	0	0	0	0		0	0
164	0	0	0	0	0	0	0		0	0
165	0	0	0	0	0	0	0		0	0
166	0	0	0	0	0	0	0		0	0
167	0	0	0	0	0	0	0		0	0
168	0	0	0	0	0	0	0		0	0
169	0	0	0	0	0	0	0		0	0
170	0	0	0	0	0	0	0		0	0
171	0	0	0	0	0	0	0		0	0
172	0	0	0	0	0	0	0		0	0
173	0	0	0	0	0	0	0		0	0
174	0	0	0	0	0	0	0		0	0
175	0	0	0	0	0	0	0		0	0
176	0	0	0	0	0	0	0		0	0
177	0	0	0	0	0	0	0		0	0
178	0	0	0	0	0	0	0		0	0
179	0	0	0	0	0	0	0		0	0
180	0	0	0	0	0	0	0		0	0
181	0	0	0	0	0	0	0		0	0
182	0	0	0	0	0	0	0		0	0
183	0	0	0	0	0	0	0		0	0
184	0	0	0	0	0	0	0		0	0
185	0	0	0	0	0	0	0		0	0
186	0	0	0	0	0	0	0		0	0
187	0	0	0	0	0	0	0		0	0
188	0	0	0	0	0	0	0		0	0
189	0	0	0	0	0	0	0		0	0
190	0	0	0	0	0	0	0		0	0
191	0	0	0	0	0	0	0		0	0
192	0	0	0	0	0	0	0		0	0
193	0	0	0	0	0	0	0		0	0
194	0	0	0	0	0	0	0		0	0
195	0	0	0	0	0	0	0		0	0
196	0	0	0	0	0	0	0		0	0
197	0	0	0	0	0	0	0		0	0
198	0	0	0	0	0	0	0		0	0
199	0	0	0	0	0	0	0		0	0
200	0	0	0	0	0	0	0		0	0
Services detail
	Ante natal care (HB estimation, BP, TT, Physical Exam, IFA)	Institutional deliveries	Post natal care	New born care corner	Immunisation	Routine OPD (over 5)	Routine OPD (U-5 )	Family Planning: Tubectomy motivation	Tubectomy procedure	Family Planning: IUCD motivation	IUCD procedure	Family planning: Counselling Oral pill and Condom distribution	Special care services:Primary management wounds/fracture/abscess drainage/burns	AYUSH services	Dental services	DOTS provision	Meeting CHC	Meeting with ANM’s from Sub centre/ PHC meeting	Family planning camp	Pulse polio immunisation	School health service	Village Health and Nutrition days	IEC Activities related to National Health programmes	Health camps for treatment of minor ailments	Disease surveillance (Early detection of cases (as per IDSP guidelines)and Control of local endemic diseases	Recording of vital events/HMIS	House to house surveys	Water and Sanitation(Disinfection of drinking water source , Promotion of sanitation)	Monitoring and supervision of Sub centres	Trainings conducted for staff at the facility	Support activities for all direct servicesLike cleanliness, sweeping, clerical work	Routine IPD	Referral to higher institutions
OPD services (annual)	368		332		3060	44089	0	100		450				0	0	0																	0
Out reach	0		0		0			0		0		14051							24	3	3	0	6	44				0
IPD Services		332		0					26		195		0																			1699
Administration																									52	288	1
Ancillary																	24	24											144	0
Supportive activiites																															200
Section2
Equipment/ other items			Average life		Drugs				Consumables					Furnitute items		Quantity							Quantity				Quantity							Quantity
	Quantity	Price				Quantity	Price			Quantity	Price				Unit cost	MO ROOM	DISPENSARY	EYE ASSISTANT ROOM	ROOM NO 3	CHILD ROOM	DENTAL ROOM	MALE WASH ROOM	WEIGHTING SITE	FEMALE WASH ROOM	SMO ROOM	CORIDOOR 1	REGISTRATION ROOM	DOTS CENTRE	LAN NO 15	X-RAY ROOM	DARK ROOM	MINOR OT	EMERGENCY WARD	EMERGENCY RECEPTION	WAITING ROOM	PP UNIT	GYNEOCOLOGY	COORIDOOR 2	COMPUTER ROOM	RECOVERY ROOM	LABOUR ROOM	NURSING STATION	STERLIZATION AND AUTOCLAVE	ROOM NO 20	ROOM NO 20	MAIN STORE	ROOM NO 18	OT	COORIDOOR 3
AUTOCLAVE(H)	1	50000	5		FLUCONAZOLE TAB	1700	18		Disposable syrings 2,5 ml needle size 23	1000	3			Almirah (Big steel)	7500	0	3	1	1	1	1	0	0	0	1	0	0	2	1	2	1	1	0	1	0	1	1	0	0	3	0	1	0	0	0	3	0	0	0
AUTOCLAVE(V)	3	50000	5		CIPROFLOXCIN 250 MG	1000	3.19		I/V Set	3600	30			Almirah (Small steel)	5000	0	0	0	0	0	0	0	0	0	0	0	0	0	0	0	0	0	0	0	0	0	0	0	0	0	0	0	0	0	0	0	0	0	0
BOYLES APPARATUS	1	5000	5		DOMPERINE TAB	9000	3.24		Feeding Tubes (infant)	400	3.29			Almirahs (Small wooden)	4500	0	0	0	0	0	0	0	0	0	0	0	0	0	0	0	0	0	0	0	0	0	0	0	0	0	0	0	0	0	0	0	0	0	0
CENTRIFUGE MACHINE	4	7000	5		SALBUTAMOLE TAB	1500	0.9		Suction Catheter P.V.C pre- sterilized	400	3.29			Armless chairs	1530	0	0	0	0	0	0	0	0	0	0	0	0	0	0	0	0	0	0	0	0	0	0	0	0	0	0	0	0	0	0	0	0	0	0
DEEP FREEZER(-80 DEGREE)	1	40000	5		ALBENDAZOLE TAB	2400	15		Folly's Catheter 14 no	200	20			Bed side attendant chair	400	0	0	0	0	0	0	0	0	0	0	0	0	0	0	0	0	0	0	0	0	0	0	0	0	0	0	0	0	0	0	0	0	0	0
DEEP FREEZER(-40 DEGREE)	1	40000	5		ATENALOL TAB	3780	2.1		Folly's Catheter 16 no	200	25			Bed side locker	3800	0	0	0	0	0	0	0	0	0	0	0	0	0	0	0	0	0	0	0	0	0	0	0	0	0	0	0	0	0	0	0	0	0	0
DENTAL CHAIR UNIT	1	150000	5		INJ DEXA 2ML	450	13.59		Folly's Catheter 18 no	200	25			Bed side Screen	2700	0	0	0	0	0	0	0	0	0	0	0	0	0	0	0	0	0	0	0	0	0	0	0	0	0	0	0	0	0	0	0	0	0	0
DENTAL X-RAY MACHINE	2	5000	5		DNS I/V	1500	17		P.V.C Urine Bag 2 ltr	500	150			Bed side table	1500	0	0	0	0	0	0	0	0	0	0	0	0	0	0	0	0	0	0	0	0	0	0	0	0	0	0	0	0	0	0	0	0	0	0
ECG MACHINE(COMPUTERIZED)	1	16000	5		NS I/V	2266	35		Surgical Gloves	15000	25			Buckets	50	0	3	0	0	0	0	0	0	0	0	0	0	0	0	0	0	0	0	0	0	0	0	0	0	1	5	0	0	6	0	0	0	0	0
ECG MACHINE (MANNUAL)	3	12000	5		PHENARGAN SYRUP	470	36		Rolled Bandage	3000	5			Centrifuge	7000	0	0	0	0	0	0	0	0	0	0	0	0	0	2	0	0	0	0	0	0	0	0	0	0	0	0	0	0	0	0	0	0	0	0
FOETAL DOPPLER	2	3600	5		RL I/V	280	34		Cotton Wool 500 gm	200	115			CFL tubes	150	2	3	2	3	2	5	2	7	1	2	7	0	0	4	4	2	0	0	0	0	0	0	0	0	0	0	0	0	0	0	0	0	0	0
HOT AIR OVEN	1	2500	5		TAB PCM	13150	1		Face Mask three layered	200	25			Clock /watch	200	0	0	0	0	0	0	0	0	0	0	0	0	0	0	0	0	0	0	0	0	0	0	0	0	0	1	0	0	0	0	0	0	0	0
LAPROSCOPE	1	3500	5		TAB RANTIDINE	13745	0.8		Cord clamp	300	3.5			Coat rack	200	0	0	0	0	0	0	0	0	0	0	0	0	0	0	0	0	0	0	0	0	0	0	0	0	0	0	0	0	0	0	0	0	0	0
MISCROSCOPE(BINOCULAR)	3	28000	5		TAB CIPRO 500	9000	12		OT Cap Dispossible	2	25			Curtain rods	400	2	0	0	0	0	0	0	0	0	0	0	0	0	0	0	0	0	0	0	0	0	0	0	0	0	0	0	0	0	0	0	0	0	0
MISCROSCOPE(MONOCULAR)	1	20000	5		ENEMA	2	540		0	0	0			Curtains	300	4	4	4	3	4	0	0	0	0	5	0	0	0	0	0	0	0	0	0	0	0	0	0	0	0	5	0	0	0	0	0	0	0	0
NEBULIZER	1	3500	5		TAB B COMPLEX	34760	1		0	0	0			Cylinder	2500	0	0	0	0	0	0	0	0	0	0	0	0	0	0	0	0	0	0	0	0	0	0	0	0	0	0	1	1	3	0	0	0	0	0
OPERATION TABLE (HYDROLIC)	2	35000	5		OINTMENT CLOTRIMAZOLE	400	35.98		0	0	0			Delivery table	6800	0	0	0	0	0	0	0	0	0	0	0	0	0	0	0	0	0	0	0	0	0	0	0	0	0	0	0	0	0	0	0	0	0	0
OPHTHALMOSCOPE	1	2500	5		ORS	1650	6		0	0	0			Dressing trolley	1500	0	0	0	0	0	0	0	0	0	0	0	0	0	0	0	0	0	0	0	0	0	0	0	0	0	0	0	0	0	0	0	0	2	0
OT MOBILE LIGHT	3	125000	10		SYRUP PCM	580	17		0	0	0			Drum with tap for storing water	500	0	0	0	0	0	0	0	0	0	0	0	0	0	0	0	0	2	0	0	0	0	0	0	0	0	4	0	2	6	0	0	0	0	0
PHOTOELECTRIC CALORIMETER	1	2300	2		INJ LASIX	50	0.76		0	0	0			Examination bed or table	6800	1	0	1	0	1	0	0	0	0	0	0	0	0	0	0	0	0	0	0	0	0	0	0	0	0	0	0	0	1	0	0	0	4	0
PHOTHOTHERAPY UNIT	1	10000	5		INJ DAIZAPAM	200	7.2		0	0	0			Fans	1400	2	2	2	2	2	4	0	4	0	2	4	1	0	2	4	1	0	4	2	3	1	3	8	1	2	3	2	2	2	0	0	3	2	10
PULSE OXYMETER	1	10000	3		TAB GLIBEN CLAMIDE	900	0.8		0	0	0			Foot step	930	0	1	1	0	1	0	0	0	0	0	0	0	0	0	0	0	0	0	0	0	0	0	0	0	0	2	0	0	1	0	0	0	3	0
RADIANT HEAT WARMER	3	25000	3		COUGH SYRUP	115	26		0	0	0			Hand washing basin	1000	0	0	0	0	0	0	0	0	0	0	0	0	0	2	0	1	0	0	1	0	0	0	0	0	0	2	0	0	0	0	0	0	0	0
RENTINOSCOPE	1	10000	3		BRUFEN + PCM	940	2		0	0	0			Height measuring stand	300	0	0	0	0	0	0	0	0	0	0	0	0	0	0	0	0	0	0	0	0	0	0	0	0	0	0	0	0	0	0	0	0	0	0
SLIT LAMP(EYE)	1	7200	5		AMOXY KID 250	3000	3.27		0	0	0			Inpatient iron bed	5900	0	0	1	1	0	0	0	0	0	0	0	0	0	0	0	0	0	6	0	0	0	0	0	0	2	0	0	1	1	0	0	0	0	0
SPECTRO PHOTOMETER	1	168000	10		TAB NEROSPAS	1500	2.5		0	0	0			Kerosene stove	700	0	0	0	0	0	0	0	0	0	0	0	0	0	0	0	0	0	0	0	0	0	0	0	0	0	0	0	0	0	0	0	0	0	0
SUNCTION MACHINE	4	8000	5		INJ TT	100	13.67		0	0	0			Labour table	7000	0	0	0	0	0	0	0	0	0	0	0	0	0	0	0	0	0	0	0	0	0	0	0	0	0	2	0	0	0	0	0	0	0	0
WATER BATH	1	18000	7		SYRUP DOMPERIDOME	150	25.87		0	0	0			Large medicine cupboard	11250	0	0	0	0	0	0	0	0	0	0	0	0	0	0	0	0	0	0	0	0	0	0	0	0	0	0	0	0	0	0	0	0	0	0
WEIGHING MACHINE ADULT (ELECTRONIC)	5	1400	5		SYRUP CLOTRIMAZOLE	220	72		0	0	0			Large steel benches	2200	0	0	0	0	0	0	0	0	0	0	0	1	0	1	1	0	3	0	0	0	1	0	0	0	0	0	0	0	0	0	0	0	0	0
WEIGHING MACHINE INFANT(ELECTRONIC)	4	930	5		OINTMENT POVIDINE	60	195.83		0	0	0			Large wooden benches	2000	0	0	0	0	0	0	0	0	0	0	0	0	0	0	0	0	0	0	0	0	0	0	0	0	0	0	0	0	0	0	0	0	0	0
X-RAY 100 Ma	1	240000	10		TAB DICLOFENAC 50 MG	2000	0.95		0	0	0			Mattress	1300	0	0	0	0	0	0	0	0	0	0	0	0	0	0	0	0	0	0	0	0	0	0	0	0	2	0	0	1	2	0	0	0	0	0
0	0	0	0		TAB BRUFEN 400	4020	0.71		0	0	0			Medicine chest	9000	0	0	0	0	0	0	0	0	0	0	0	0	0	0	0	0	0	0	0	0	0	0	0	0	0	0	0	0	0	0	0	0	0	0
0	0	0	0		CIPRO EYE DROPS	250	12.3		0	0	0			Medicine trolley	1500	0	0	0	0	0	0	0	0	0	0	0	0	1	1	0	0	3	5	0	0	0	1	0	1	1	0	0	0	0	0	0	0	0	0
0	0	0	0		INJ AVIL	285	0.5		0	0	0			Metal chair	12000	0	0	0	0	0	0	0	0	0	0	0	0	0	0	0	0	0	0	0	0	0	0	0	0	0	0	0	0	0	0	0	0	0	0
0	0	0	0		POVIDINE SOLUTION	68	26.45		0	0	0			Metal file cabinet	5000	0	0	0	0	0	0	0	0	0	0	0	0	0	0	0	0	0	0	0	0	0	0	0	0	0	0	0	0	0	0	0	0	0	0
0	0	0	0		CAP AMOXY 500	20000	6.8		0	0	0			Microscope	20000	0	0	0	0	0	0	0	0	0	0	0	0	0	2	0	0	0	0	0	0	0	0	0	0	0	0	0	0	0	0	0	0	0	0
0	0	0	0		INJ PCM	200	17		0	0	0			Mugs	50	0	0	0	0	0	0	0	0	0	0	0	0	0	0	0	0	0	0	0	0	0	0	0	0	0	0	0	0	0	0	0	0	0	0
0	0	0	0		INJ DICLO	700	6.89		0	0	0			Operation Lamp	36000	0	0	0	0	0	0	0	0	0	0	0	0	0	0	0	0	0	0	0	0	0	0	0	0	0	0	0	0	0	0	0	0	0	0
0	0	0	0		SYP AMOXY	320	45		0	0	0			Plastic bin	50	1	1	1	0	0	5	0	0	0	1	0	7	1	5	1	0	0	0	1	0	3	0	1	0	0	0	0	0	0	0	0	0	0	0
0	0	0	0		TAB CITRAZINE	33880	1		0	0	0			Refrigerator	13000	0	0	0	0	0	0	0	0	0	0	0	0	0	1	0	0	0	0	1	0	0	0	0	0	0	0	0	0	0	0	0	1	0	0
0	0	0	0		DS 5%	2000	17.4		0	0	0			Rubber / plastic shutting	0	0	0	0	0	0	0	0	0	0	0	0	0	0	0	0	0	0	0	0	0	0	0	0	0	0	0	0	0	0	0	0	0	0	0
0	0	0	0		Oseltamivir Cap 75 gm	1000	2.5		0	0	0			Sauce pan with lid	150	0	0	0	0	0	0	0	0	0	0	0	0	0	0	0	0	1	0	0	0	0	0	0	0	0	0	0	0	0	0	0	0	0	0
0	0	0	0		Delivery Kit	5	450		0	0	0			Side Wall mounted fan	1200	0	0	0	0	0	0	0	0	0	0	0	0	0	0	0	0	0	0	0	0	0	0	0	0	0	0	0	0	0	0	0	0	0	0
0	0	0	0		Delivery Normal Kit	430	450		0	0	0			Side wooden racks	1500	0	1	0	0	0	0	0	0	0	0	0	0	0	0	0	0	0	0	0	0	0	0	0	1	0	2	0	2	0	0	1	1	3	0
0	0	0	0		0	0	0		0	0	0			Sink	700	1	1	1	1	1	2	6	0	3	1	0	0	0	0	0	0	0	0	0	0	0	0	0	0	0	0	0	1	0	0	1	0	0	0
0	0	0	0		0	0	0		0	0	0			Stool (steel )	1240	2	0	2	2	3	0	0	0	0	1	0	0	0	3	1	0	2	0	0	0	2	2	0	0	0	3	1	0	1	0	0	0	0	0
0	0	0	0		0	0	0		0	0	0			Stool (wooden)	800	0	0	0	0	0	0	0	0	0	0	0	0	0	0	0	0	0	0	0	0	0	0	0	0	0	0	0	0	0	0	0	0	0	0
0	0	0	0		0	0	0		0	0	0			stove 2 burner	1200	0	0	0	0	0	0	0	0	0	0	0	0	0	0	0	0	0	0	0	0	0	0	0	0	0	0	0	0	0	0	0	0	0	0
0	0	0	0		0	0	0		0	0	0			Stretcher	1200	0	0	0	0	0	0	0	0	0	0	0	0	0	0	0	0	0	0	0	1	0	0	0	0	0	0	0	0	0	0	0	0	0	0
0	0	0	0		0	0	0		0	0	0			Swab rack	1500	0	0	0	0	0	0	0	0	0	0	0	0	0	0	0	0	0	0	0	0	0	0	0	0	0	0	0	0	0	0	0	0	0	0
0	0	0	0		0	0	0		0	0	0			Telephone	2000	0	0	0	0	0	0	0	0	0	0	0	0	0	0	0	0	0	0	0	0	0	0	0	1	0	0	0	0	0	0	0	0	0	0
0	0	0	0		0	0	0		0	0	0			Three seater steel chairs	7200	0	0	0	0	0	0	0	0	0	0	0	0	0	0	0	0	0	0	0	0	0	0	0	0	0	0	0	0	0	0	0	0	0	0
0	0	0	0		0	0	0		0	0	0			Table	10000	1	1	1	1	2	2	0	0	0	1	0	1	2	1	1	0	0	0	1	0	3	1	0	1	0	0	0	1	1	0	2	0	1	0
0	0	0	0		0	0	0		0	0	0			Chair	400	4	5	3	3	4	7	0	12	0	11	0	2	0	3	4	0	0	0	5	6	3	3	6	3	0	0	6	0	0	0	4	0	0	0
0	0	0	0		0	0	0		0	0	0			Plastic stool	0	0	0	0	0	0	0	0	0	0	0	0	0	0	0	0	0	0	0	0	0	0	0	0	0	0	0	0	0	0	0	0	0	0	0
0	0	0	0		0	0	0		0	0	0			X ray washing box	0	0	0	0	0	0	0	0	0	0	0	0	0	0	0	0	0	0	0	0	0	0	0	0	0	0	0	0	0	0	0	0	0	0	0
0	0	0	0		0	0	0		0	0	0			Film boxes	0	0	0	0	0	0	0	0	0	0	0	0	0	0	0	0	0	0	0	0	0	0	0	0	0	0	0	0	0	0	0	0	0	0	0
0	0	0	0		0	0	0		0	0	0			Syrings Cutter	0	0	0	0	0	0	0	0	0	0	0	0	0	0	0	0	0	0	0	0	0	7	1	0	0	0	0	0	0	0	0	0	0	0	0
0	0	0	0		0	0	0		0	0	0			AC	35000	0	0	0	0	0	0	0	0	0	0	0	0	0	0	0	0	0	0	0	0	0	0	0	0	0	1	0	0	2	0	0	0	2	0
0	0	0	0		0	0	0		0	0	0			Heater	0	0	0	0	0	0	0	0	0	0	0	0	0	0	0	0	0	0	0	0	0	0	0	0	0	0	0	0	0	0	0	0	0	0	0
0	0	0	0		0	0	0		0	0	0			Computer	30000	0	0	0	0	0	0	0	0	0	0	0	0	0	0	0	0	0	0	0	0	0	0	0	1	0	0	0	0	0	0	0	0	0	0
0	0	0	0		0	0	0		0	0	0			Fax	0	0	0	0	0	0	0	0	0	0	0	0	0	0	0	0	0	0	0	0	0	0	0	0	0	0	0	0	0	0	0	0	0	0	0
0	0	0	0		0	0	0		0	0	0			Printer	3000	0	0	0	0	0	0	0	0	0	0	0	0	0	0	0	0	0	0	0	0	0	0	0	0	0	0	0	0	0	0	0	0	0	0
0	0	0	0		0	0	0		0	0	0			TV	15000	0	0	0	0	0	0	0	0	0	0	0	0	0	0	0	0	0	0	0	0	0	0	0	0	0	0	0	0	1	0	0	0	0	0
0	0	0	0		0	0	0		0	0	0			Water cooler	20000	0	0	0	0	0	0	0	0	0	0	0	0	0	0	0	0	0	0	0	0	0	0	0	0	0	0	0	0	0	0	0	0	0	0
0	0	0	0		0	0	0		0	0	0			Screen	2700	1	0	0	1	0	1	0	0	0	0	0	0	0	0	1	0	0	0	0	0	0	1	0	0	0	1	0	0	0	0	0	0	0	0
0	0	0	0		0	0	0		0	0	0			Tap	0	1	1	1	0	1	4	6	0	5	2	0	0	0	3	0	3	0	0	0	0	0	0	0	0	0	2	0	1	0	0	1	0	0	0
0	0	0	0		0	0	0		0	0	0			Mirror	200	1	1	2	0	1	2	5	0	3	1	0	0	0	2	0	0	0	0	0	0	0	0	0	0	0	1	0	0	0	0	0	0	0	0
0	0	0	0		0	0	0		0	0	0			Towel Holder	150	1	1	1	0	1	0	6	0	3	1	0	0	0	0	0	0	0	0	0	0	0	0	0	0	0	0	0	0	0	0	0	0	0	0
0	0	0	0		0	0	0		0	0	0			Invertor	12000	1	1	0	0	0	0	0	0	0	0	0	0	0	0	1	0	0	0	0	0	0	0	0	0	0	0	0	0	0	0	1	0	0	0
0	0	0	0		0	0	0		0	0	0			Invertor Stand	500	1	1	0	0	0	0	0	0	0	0	0	0	0	0	1	0	0	0	0	0	0	0	0	0	0	0	0	0	0	0	0	0	0	0
0	0	0	0		0	0	0		0	0	0			Door	10000	1	2	1	1	0	0	0	0	0	0	0	0	0	0	0	0	0	0	0	0	0	0	0	0	0	0	0	0	0	0	0	0	0	0
0	0	0	0		0	0	0		0	0	0			Bowel Holder	0	1	0	0	0	0	0	0	0	0	0	0	0	0	0	0	0	0	0	0	0	0	0	0	0	0	0	0	0	0	0	0	0	0	0
0	0	0	0		0	0	0		0	0	0			window	0	2	0	2	2	0	0	0	0	0	0	0	0	0	0	0	0	0	0	0	0	0	0	0	0	0	0	0	0	0	0	0	0	0	0
0	0	0	0		0	0	0		0	0	0			Switches	0	11	7	8	10	7	14	6	26	3	11	0	8	0	14	15	0	0	0	10	13	6	0	0	6	12	15	12	11	14	0	12	0	16	0
0	0	0	0		0	0	0		0	0	0			Injection Tray	500	0	1	0	0	0	0	0	0	0	0	0	0	0	0	0	0	1	0	0	0	0	0	0	0	0	0	0	0	0	0	0	0	0	0
0	0	0	0		0	0	0		0	0	0			Cooler	3500	0	0	1	0	0	1	0	0	0	0	0	0	0	0	0	0	0	0	1	0	0	0	0	0	0	0	0	0	0	0	0	0	0	0
0	0	0	0		0	0	0		0	0	0			Cooler Stand	500	0	0	1	0	0	1	0	0	0	0	0	0	0	0	0	0	0	0	0	0	0	0	0	0	0	0	0	0	0	0	0	0	0	0
0	0	0	0		0	0	0		0	0	0			Weighting Machine	1400	0	0	0	0	1	0	0	0	0	0	0	0	0	0	0	0	0	0	0	0	0	1	0	0	0	1	0	0	0	0	0	0	0	0
0	0	0	0		0	0	0		0	0	0			Bulb	50	0	0	0	0	0	2	0	0	0	0	0	0	0	0	0	0	0	0	0	0	0	0	0	0	0	1	0	0	0	0	0	0	0	0
0	0	0	0		0	0	0		0	0	0			Gauge Drum	0	0	0	0	0	0	1	0	0	0	0	0	0	0	0	0	0	0	0	0	0	0	0	0	0	0	0	0	0	0	0	0	0	0	0
0	0	0	0		0	0	0		0	0	0			Instrument Tray	500	0	0	0	0	0	1	0	0	0	0	0	0	0	0	0	0	0	0	0	0	0	0	0	0	0	0	0	0	0	0	0	0	0	0
0	0	0	0		0	0	0		0	0	0			Needle Cutter	500	0	0	0	0	0	1	0	0	0	0	0	0	0	0	0	0	1	0	0	0	0	0	0	0	0	1	0	0	1	0	0	0	0	0
0	0	0	0		0	0	0		0	0	0			Dental Table	0	0	0	0	0	0	1	0	0	0	0	0	0	0	0	0	0	0	0	0	0	0	0	0	0	0	0	0	0	0	0	0	0	0	0
0	0	0	0		0	0	0		0	0	0			Bulletein Board	0	0	0	0	0	0	1	0	0	0	1	0	0	0	0	0	0	0	0	0	0	0	0	0	0	0	0	0	0	0	0	0	0	0	0
0	0	0	0		0	0	0		0	0	0			Exaust Fan	1000	0	0	0	0	0	1	0	2	0	0	0	0	0	0	0	0	0	0	0	0	0	0	0	0	0	0	0	1	1	0	0	1	0	0
0	0	0	0		0	0	0		0	0	0			Tube rack	0	0	0	0	0	0	0	0	0	0	0	0	0	0	6	0	0	0	0	0	0	0	0	0	0	0	0	0	0	0	0	0	0	0	0
0	0	0	0		0	0	0		0	0	0			Slide box	0	0	0	0	0	0	0	0	0	0	0	0	0	0	1	0	0	0	0	0	0	0	0	0	0	0	0	0	0	0	0	0	0	0	0
0	0	0	0		0	0	0		0	0	0			File stand	0	0	0	0	0	0	0	0	0	0	0	0	0	0	0	1	0	0	0	0	0	0	0	0	0	0	0	0	0	0	0	0	0	0	0
0	0	0	0		0	0	0		0	0	0			X Ray Bed	0	0	0	0	0	0	0	0	0	0	0	0	0	0	0	1	0	0	0	0	0	0	0	0	0	0	0	0	0	0	0	0	0	0	0
0	0	0	0		0	0	0		0	0	0			electrical X Ray Machine	0	0	0	0	0	0	0	0	0	0	0	0	0	0	0	1	0	0	0	0	0	0	0	0	0	0	0	0	0	0	0	0	0	0	0
0	0	0	0		0	0	0		0	0	0			Chest X ray Stand	0	0	0	0	0	0	0	0	0	0	0	0	0	0	0	1	0	0	0	0	0	0	0	0	0	0	0	0	0	0	0	0	0	0	0
0	0	0	0		0	0	0		0	0	0			Dental X Ray Stand	0	0	0	0	0	0	0	0	0	0	0	0	0	0	0	1	0	0	0	0	0	0	0	0	0	0	0	0	0	0	0	0	0	0	0
0	0	0	0		0	0	0		0	0	0			IV STAND	425	0	0	0	0	0	0	0	0	0	0	0	0	0	0	0	0	1	2	0	0	0	0	0	0	3	2	0	0	1	0	0	0	1	0
0	0	0	0		0	0	0		0	0	0			SUCTION MACHINE	8000	0	0	0	0	0	0	0	0	0	0	0	0	0	0	0	0	1	0	0	0	0	0	0	0	0	1	0	0	1	0	0	0	1	0
0	0	0	0		0	0	0		0	0	0			TUBE LIGHT	300	0	0	0	0	0	0	0	0	0	0	0	0	0	0	0	0	0	4	0	2	0	3	12	2	3	7	4	4	4	0	6	0	4	21
0	0	0	0		0	0	0		0	0	0			bp apparatus	1400	0	0	0	0	0	0	0	0	0	0	0	0	0	0	0	0	0	0	0	0	0	1	0	0	0	0	0	0	1	0	0	0	0	0
0	0	0	0		0	0	0		0	0	0
0	0	0	0		0	0	0		0	0	0
0	0	0	0		0	0	0		0	0	0
0	0	0	0		0	0	0
0	0	0	0		0	0	0
0	0	0	0		0	0	0
0	0	0	0		0	0	0
0	0	0	0		0	0	0
0	0	0	0		0	0	0
0	0	0	0		0	0	0
0	0	0	0		0	0	0
0	0	0	0		0	0	0
0	0	0	0		0	0	0
0	0	0	0		0	0	0
0	0	0	0		0	0	0
0	0	0	0		0	0	0
0	0	0	0		0	0	0
0	0	0	0		0	0	0
0	0	0	0		0	0	0
0	0	0	0		0	0	0
0	0	0	0		0	0	0
0	0	0	0		0	0	0
0	0	0	0		0	0	0
0	0	0	0		0	0	0
0	0	0	0		0	0	0
0	0	0	0		0	0	0
0	0	0	0		0	0	0
0	0	0	0		0	0	0
0	0	0	0		0	0	0
0	0	0	0		0	0	0
0	0	0	0		0	0	0
0	0	0	0		0	0	0
0	0	0	0		0	0	0
0	0	0	0		0	0	0
0	0	0	0		0	0	0
0	0	0	0		0	0	0
0	0	0	0		0	0	0
0	0	0	0		0	0	0
0	0	0	0		0	0	0
0	0	0	0		0	0	0
0	0	0	0		0	0	0
0	0	0	0		0	0	0
0	0	0	0		0	0	0
0	0	0	0		0	0	0
0	0	0	0		0	0	0
0	0	0	0		0	0	0
0	0	0	0		0	0	0
0	0	0	0		0	0	0
0	0	0	0		0	0	0
0	0	0	0		0	0	0
0	0	0	0		0	0	0
0	0	0	0		0	0	0
0	0	0	0		0	0	0
0	0	0	0		0	0	0
0	0	0	0		0	0	0
0	0	0	0		0	0	0
0	0	0	0		0	0	0
0	0	0	0		0	0	0
0	0	0	0		0	0	0
0	0	0	0		0	0	0
0	0	0	0		0	0	0
0	0	0	0		0	0	0
0	0	0	0		0	0	0
0	0	0	0		0	0	0
0	0	0	0		0	0	0
0	0	0	0		0	0	0
0	0	0	0		0	0	0
0	0	0	0		0	0	0
0	0	0	0		0	0	0
0	0	0	0		0	0	0
0	0	0	0		0	0	0
0	0	0	0		0	0	0
0	0	0	0		0	0	0
0	0	0	0		0	0	0
0	0	0	0		0	0	0
0	0	0	0		0	0	0
0	0	0	0		0	0	0
0	0	0	0		0	0	0
0	0	0	0		0	0	0
0	0	0	0		0	0	0
0	0	0	0		0	0	0
0	0	0	0		0	0	0
0	0	0	0		0	0	0
0	0	0	0		0	0	0
0	0	0	0		0	0	0
0	0	0	0		0	0	0
0	0	0	0		0	0	0
0	0	0	0		0	0	0
0	0	0	0		0	0	0
					0	0	0
					0	0	0
					0	0	0
					0	0	0
					0	0	0
					0	0	0
					0	0	0
					0	0	0
					0	0	0
					0	0	0
					0	0	0
					0	0	0
					0	0	0
					0	0	0
					0	0	0
					0	0	0
					0	0	0
					0	0	0
					0	0	0
					0	0	0
					0	0	0
					0	0	0
					0	0	0
					0	0	0
					0	0	0
					0	0	0
					0	0	0
					0	0	0
					0	0	0
					0	0	0
					0	0	0
					0	0	0
					0	0	0
					0	0	0
					0	0	0
					0	0	0
					0	0	0
					0	0	0
					0	0	0
					0	0	0
					0	0	0
					0	0	0
					0	0	0
					0	0	0
					0	0	0
					0	0	0
					0	0	0
					0	0	0
					0	0	0
					0	0	0
					0	0	0
					0	0	0
					0	0	0
					0	0	0
					0	0	0
					0	0	0
					0	0	0
					0	0	0
					0	0	0
					0	0	0
					0	0	0
					0	0	0
					0	0	0
					0	0	0
					0	0	0
					0	0	0
					0	0	0
					0	0	0
					0	0	0
					0	0	0
					0	0	0
					0	0	0
					0	0	0
					0	0	0
					0	0	0
					0	0	0
					0	0	0
					0	0	0
					0	0	0
					0	0	0
					0	0	0
					0	0	0
					0	0	0
					0	0	0
					0	0	0
					0	0	0
					0	0	0
					0	0	0
					0	0	0
					0	0	0
					0	0	0
					0	0	0
					0	0	0
					0	0	0
					0	0	0
					0	0	0
					0	0	0
					0	0	0
					0	0	0
					0	0	0
					0	0	0
					0	0	0
					0	0	0
					0	0	0
					0	0	0
					0	0	0
					0	0	0
					0	0	0
					0	0	0
					0	0	0
					0	0	0
					0	0	0
					0	0	0
					0	0	0
					0	0	0
					0	0	0
					0	0	0
					0	0	0
					0	0	0
					0	0	0
					0	0	0
					0	0	0
					0	0	0
					0	0	0
					0	0	0
					0	0	0
					0	0	0
					0	0	0
					0	0	0
					0	0	0
					0	0	0
					0	0	0
					0	0	0
					0	0	0
					0	0	0
					0	0	0
					0	0	0
					0	0	0
					0	0	0
					0	0	0
					0	0	0
					0	0	0
					0	0	0
					0	0	0
					0	0	0
					0	0	0
					0	0	0
					0	0	0
					0	0	0
					0	0	0
					0	0	0
					0	0	0
					0	0	0
					0	0	0
					0	0	0
					0	0	0
					0	0	0
					0	0	0
					0	0	0
					0	0	0
					0	0	0
					0	0	0
					0	0	0
					0	0	0
					0	0	0
					0	0	0
					0	0	0
					0	0	0
					0	0	0
					0	0	0
					0	0	0
					0	0	0
					0	0	0
					0	0	0
					0	0	0
					0	0	0
					0	0	0
					0	0	0
					0	0	0
					0	0	0
					0	0	0
					0	0	0
					0	0	0
					0	0	0
					0	0	0
					0	0	0
					0	0	0
					0	0	0
					0	0	0
					0	0	0
					0	0	0
					0	0	0
					0	0	0
					0	0	0
					0	0	0
					0	0	0
					0	0	0
					0	0	0
					0	0	0
					0	0	0
					0	0	0
					0	0	0
					0	0	0
					0	0	0
					0	0	0
					0	0	0
					0	0	0
					0	0	0
					0	0	0
					0	0	0
					0	0	0
					0	0	0
					0	0	0
[truncated: 53 more columns]

## Sheet: CHC5
Costing assumptions
	Discount Rate	0.05
	AMC Rate	0.1
	Year of cost	2012-13
	GDP deflator for the year of data collection	8
	Local currency	INR
	Average exchange rate of local currency to US$	47.89
	GDP Adjustment factor	1
Facility information
	Public holidays in last year (Excluding sundays)	28
	Days per week facility is closed	1
	Hours per day facility is open	6
	Average length of stay in facility:click to jump	1.93
	0	0
Human Resources									Capital space
S.no	Staff				Annual Allowances
	Designation	Monthly Salary	Leave days in last financial year for each staff	Incentive/other allowances like TA/DA received for training	Total housing allowance (if received)	Total uniform allownce	Total transport allowance		Rental amonut per 100 sq feet	2000
1	B.E.E.	26814	12	0	0	0	0
2	B.E.E.	25814	12	0	0	0	0		OFFICE	400
3	CHIEF PHARMACIST	40173	12	0	0	0	0		CHIEF PHARMACIST ROOM	150
4	C-IV	17833	12	0	0	0	0		EYE OPD	225
5	C-IV	17110	12	0	0	0	0		SMO ROOM	225
6	C-IV	19487	12	0	0	0	0		DENTAL OPD	225
7	C-IV	17103	12	0	0	0	0		SURGICAL SPECIAL AND MEDICAL SPECIAL ROOM	225
8	C-IV	18166	12	0	0	0	0		NURSING DUTY ROM	150
9	C-IV	20365	12	0	0	0	0		INJECTION ROOM	100
10	C-IV	16622	12	0	0	0	0		DISPENSERY	100
11	C-IV	27447	12	0	0	0	0		LAB	225
12	C-IV	19361	12	0	0	0	0		X-RAY ROOM	225
13	C-IV	16988	12	0	0	0	0		REGISTRATION ROOM	100
14	C-IV	19401	12	0	0	0	0		EMERGENCY WARD	400
15	C-IV	19766	12	0	0	0	0		NURSING STATION	150
16	C-IV	19725	12	0	0	0	0		FEMALE WARD	500
17	C-IV	18270	12	0	0	0	0		MALE WARD	500
18	CLERK	21533	12	0	0	0	0		BLOOD STORAGE UNIT	100
19	CLERK	21049	12	0	0	0	0		LABOUR ROOM	100
20	DRIVER	20846	12	0	0	0	0		NRHM OFFICE	150
21	L.T.	35004	12	0	0	0	0		ISOLATION WARD	400
22	L.T.	37214	12	0	0	0	0		MCH ROOM	150
23	M.O.	43553	12	0	0	0	0		FEMALE OPD	225
24	M.O.	42765	12	0	0	0	0		ICTC ROOM	225
25	M.O.	43553	12	0	0	0	0		COORIDOOR	200
26	M.O.	70779	12	0	0	0	0		MEETING HALL	625
27	MO	46928	12	0	0	0	0		Operation Theater	425
28	MO	45128	12	0	0	0	0		RECOVERY ROOM	400
29	OPHTH. OFFICER	44011	12	0	0	0	0		CHANGING ROOM	200
30	PHARMACIST	34149	12	0	0	0	0		0	0
31	PHARMACIST	37149	12	0	0	0	0		0	0
32	PHARMACIST	30112	12	0	0	0	0		0	0
33	PHARMACIST	43298	12	0	0	0	0		0	0
34	PHARMACIST	31681	12	0	0	0	0		0	0
35	Sanitary.Inspector.	31143	12	0	0	0	0		0	0
36	Sanitary.Inspector.	26359	12	0	0	0	0		0	0
37	Sanitary.Inspector.	27367	12	0	0	0	0		0	0
38	Sanitary.Inspector.	28383	12	0	0	0	0		0	0
39	Sanitary.Inspector.	24127	12	0	0	0	0		0	0
40	Staff Nurse	37758	12	0	0	0	0		0	0
41	Staff Nurse	27228	12	0	0	0	0		0	0
42	STENO	18471	12	0	0	0	0		0	0
43	SWEEPER	18858	12	0	0	0	0		0	0
44	SWEEPER	16400	12	0	0	0	0		0	0
45	SWEEPER	15633	12	0	0	0	0		0	0
46	SWEEPER	20321	12	0	0	0	0		0	0
47	TRAINED DAI	18056	12	0	0	0	0		0	0
48	TRAINED DAI	18654	12	0	0	0	0		0	0
49	SMO	114450	12	0	0	0	0		0	0
50	M.P.H.W.	21967	12	0	0	0	0		0	0
51	0	0	0	0	0	0	0		0	0
52	0	0	0	0	0	0	0		0	0
53	0	0	0	0	0	0	0		0	0
54	0	0	0	0	0	0	0		0	0
55	0	0	0	0	0	0	0		0	0
56	0	0	0	0	0	0	0		0	0
57	0	0	0	0	0	0	0		0	0
58	0	0	0	0	0	0	0		0	0
59	0	0	0	0	0	0	0		0	0
60	0	0	0	0	0	0	0		0	0
61	0	0	0	0	0	0	0		0	0
62	0	0	0	0	0	0	0		0	0
63	0	0	0	0	0	0	0		0	0
64	0	0	0	0	0	0	0		0	0
65	0	0	0	0	0	0	0		0	0
66	0	0	0	0	0	0	0		0	0
67	0	0	0	0	0	0	0		0	0
68	0	0	0	0	0	0	0		0	0
69	0	0	0	0	0	0	0		0	0
70	0	0	0	0	0	0	0		0	0
71	0	0	0	0	0	0	0		0	0
72	0	0	0	0	0	0	0		0	0
73	0	0	0	0	0	0	0		0	0
74	0	0	0	0	0	0	0		0	0
75	0	0	0	0	0	0	0		0	0
76	0	0	0	0	0	0	0		0	0
77	0	0	0	0	0	0	0		0	0
78	0	0	0	0	0	0	0		0	0
79	0	0	0	0	0	0	0		0	0
80	0	0	0	0	0	0	0		0	0
81	0	0	0	0	0	0	0		0	0
82	0	0	0	0	0	0	0		0	0
83	0	0	0	0	0	0	0		0	0
84	0	0	0	0	0	0	0		0	0
85	0	0	0	0	0	0	0		0	0
86	0	0	0	0	0	0	0		0	0
87	0	0	0	0	0	0	0		0	0
88	0	0	0	0	0	0	0		0	0
89	0	0	0	0	0	0	0		0	0
90	0	0	0	0	0	0	0		0	0
91	0	0	0	0	0	0	0		0	0
92	0	0	0	0	0	0	0		0	0
93	0	0	0	0	0	0	0		0	0
94	0	0	0	0	0	0	0		0	0
95	0	0	0	0	0	0	0		0	0
96	0	0	0	0	0	0	0		0	0
97	0	0	0	0	0	0	0		0	0
98	0	0	0	0	0	0	0		0	0
99	0	0	0	0	0	0	0		0	0
100	0	0	0	0	0	0	0		0	0
101	0	0	0	0	0	0	0		0	0
102	0	0	0	0	0	0	0		0	0
103	0	0	0	0	0	0	0		0	0
104	0	0	0	0	0	0	0		0	0
105	0	0	0	0	0	0	0		0	0
106	0	0	0	0	0	0	0		0	0
107	0	0	0	0	0	0	0		0	0
108	0	0	0	0	0	0	0		0	0
109	0	0	0	0	0	0	0		0	0
110	0	0	0	0	0	0	0		0	0
111	0	0	0	0	0	0	0		0	0
112	0	0	0	0	0	0	0		0	0
113	0	0	0	0	0	0	0		0	0
114	0	0	0	0	0	0	0		0	0
115	0	0	0	0	0	0	0		0	0
116	0	0	0	0	0	0	0		0	0
117	0	0	0	0	0	0	0		0	0
118	0	0	0	0	0	0	0		0	0
119	0	0	0	0	0	0	0		0	0
120	0	0	0	0	0	0	0		0	0
121	0	0	0	0	0	0	0		0	0
122	0	0	0	0	0	0	0		0	0
123	0	0	0	0	0	0	0		0	0
124	0	0	0	0	0	0	0		0	0
125	0	0	0	0	0	0	0		0	0
126	0	0	0	0	0	0	0		0	0
127	0	0	0	0	0	0	0		0	0
128	0	0	0	0	0	0	0		0	0
129	0	0	0	0	0	0	0		0	0
130	0	0	0	0	0	0	0		0	0
131	0	0	0	0	0	0	0		0	0
132	0	0	0	0	0	0	0		0	0
133	0	0	0	0	0	0	0		0	0
134	0	0	0	0	0	0	0		0	0
135	0	0	0	0	0	0	0		0	0
136	0	0	0	0	0	0	0		0	0
137	0	0	0	0	0	0	0		0	0
138	0	0	0	0	0	0	0		0	0
139	0	0	0	0	0	0	0		0	0
140	0	0	0	0	0	0	0		0	0
141	0	0	0	0	0	0	0		0	0
142	0	0	0	0	0	0	0		0	0
143	0	0	0	0	0	0	0		0	0
144	0	0	0	0	0	0	0		0	0
145	0	0	0	0	0	0	0		0	0
146	0	0	0	0	0	0	0		0	0
147	0	0	0	0	0	0	0		0	0
148	0	0	0	0	0	0	0		0	0
149	0	0	0	0	0	0	0		0	0
150	0	0	0	0	0	0	0		0	0
151	0	0	0	0	0	0	0		0	0
152	0	0	0	0	0	0	0		0	0
153	0	0	0	0	0	0	0		0	0
154	0	0	0	0	0	0	0		0	0
155	0	0	0	0	0	0	0		0	0
156	0	0	0	0	0	0	0		0	0
157	0	0	0	0	0	0	0		0	0
158	0	0	0	0	0	0	0		0	0
159	0	0	0	0	0	0	0		0	0
160	0	0	0	0	0	0	0		0	0
161	0	0	0	0	0	0	0		0	0
162	0	0	0	0	0	0	0		0	0
163	0	0	0	0	0	0	0		0	0
164	0	0	0	0	0	0	0		0	0
165	0	0	0	0	0	0	0		0	0
166	0	0	0	0	0	0	0		0	0
167	0	0	0	0	0	0	0		0	0
168	0	0	0	0	0	0	0		0	0
169	0	0	0	0	0	0	0		0	0
170	0	0	0	0	0	0	0		0	0
171	0	0	0	0	0	0	0		0	0
172	0	0	0	0	0	0	0		0	0
173	0	0	0	0	0	0	0		0	0
174	0	0	0	0	0	0	0		0	0
175	0	0	0	0	0	0	0		0	0
176	0	0	0	0	0	0	0		0	0
177	0	0	0	0	0	0	0		0	0
178	0	0	0	0	0	0	0		0	0
179	0	0	0	0	0	0	0		0	0
180	0	0	0	0	0	0	0		0	0
181	0	0	0	0	0	0	0		0	0
182	0	0	0	0	0	0	0		0	0
183	0	0	0	0	0	0	0		0	0
184	0	0	0	0	0	0	0		0	0
185	0	0	0	0	0	0	0		0	0
186	0	0	0	0	0	0	0		0	0
187	0	0	0	0	0	0	0		0	0
188	0	0	0	0	0	0	0		0	0
189	0	0	0	0	0	0	0		0	0
190	0	0	0	0	0	0	0		0	0
191	0	0	0	0	0	0	0		0	0
192	0	0	0	0	0	0	0		0	0
193	0	0	0	0	0	0	0		0	0
194	0	0	0	0	0	0	0		0	0
195	0	0	0	0	0	0	0		0	0
196	0	0	0	0	0	0	0		0	0
197	0	0	0	0	0	0	0		0	0
198	0	0	0	0	0	0	0		0	0
199	0	0	0	0	0	0	0		0	0
200	0	0	0	0	0	0	0		0	0
Services detail
	Ante natal care (HB estimation, BP, TT, Physical Exam, IFA)	Institutional deliveries	Post natal care	New born care corner	Immunisation	Routine OPD (over 5)	Routine OPD (U-5 )	Family Planning: Tubectomy motivation	Tubectomy procedure	Family Planning: IUCD motivation	IUCD procedure	Family planning: Counselling Oral pill and Condom distribution	Special care services:Primary management wounds/fracture/abscess drainage/burns	AYUSH services	Dental services	DOTS provision	Meeting CHC	Meeting with ANM’s from Sub centre/ PHC meeting	Family planning camp	Pulse polio immunisation	School health service	Village Health and Nutrition days	IEC Activities related to National Health programmes	Health camps for treatment of minor ailments	Disease surveillance (Early detection of cases (as per IDSP guidelines)and Control of local endemic diseases	Recording of vital events/HMIS	House to house surveys	Water and Sanitation(Disinfection of drinking water source , Promotion of sanitation)	Monitoring and supervision of Sub centres	Trainings conducted for staff at the facility	Support activities for all direct servicesLike cleanliness, sweeping, clerical work	Routine IPD	Referral to higher institutions	0	0	0
OPD services (annual)	246		231		2626	42131	5251	150		250				0	3721	84																	0
Out reach	0		0		0			0		0		24783							24	3	3	0	6	44				0
IPD services (annual)		592		590					20		144		0																			3002
Administration																									52	288	1
Ancillary																	24	24											144	0
Supportive activiites																															200
Section2
Equipment/ other items			Average life		Drugs				Consumables					Furnitute items		Quantity							Quantity				Quantity							Quantity
	Quantity	Price				Quantity	Price			Quantity	Price				Unit cost	OFFICE	CHIEF PHARMACIST ROOM	EYE OPD	SMO ROOM	DENTAL OPD	SURGICAL SPECIAL AND MEDICAL SPECIAL ROOM	NURSING DUTY ROM	INJECTION ROOM	DISPENSERY	LAB	X-RAY ROOM	REGISTRATION ROOM	EMERGENCY WARD	NURSING STATION	FEMALE WARD	MALE WARD	BLOOD STORAGE UNIT	LABOUR ROOM	NRHM OFFICE	ISOLATION WARD	MCH ROOM	FEMALE OPD	ICTC ROOM	COORIDOOR	MEETING HALL	OPERATION THEATER	RECOVERY ROOM	CHANGING ROOM	0	0	0	0	0	0
AUTOCLAVE (H)	1	50000	5		CAP AMOXICLOX	300	2.91		ADHESIVE PLASTER	10	180			Almirahs (Small wooden)	4500	0	2	0	1	0	0	0	0	0	0	0	0	0	0	0	0	0	0	0	0	0	0	0	0	0	0	0	0	0	0	0	0	0	0
AUTOCLAVE (V)	1	50000	5		CAP AMOXICLOX	10500	2.91		ADHESIVE TAPE	48	30			Almirah (Small steel)	5000	10	0	0	0	0	0	1	0	1	1	0	1	0	2	0	0	1	0	5	1	1	1	0	5	0	0	0	0	0	0	0	0	0	0
BABY INCUBATOR	1	25000	7		CAP OMEP-D	1000	4		BANDAGES 10	60	25			Almirah (Big Steel)	7500	1	3	0	1	1	0	1	0	0	0	0	0	1	1	0	0	1	1	1	0	0	0	0	0	0	0	0	0	0	0	0	0	0	0
BLOOD BANK REFRIGERETOR	1	45000	7		CONDOM	90000	5		BANDAGES 15	15	30			Armless chairs (plastic)	430	1	1	1	1	1	0	0	0	0	0	0	0	0	0	0	0	0	0	0	0	0	0	0	0	0	0	0	0	0	0	0	0	0	0
BOYLESS APPARATUS	1	5000	5		COPPER T	600	300		BANDAGES 5*5	66	45			Bed side locker	1200	0	0	0	0	0	6	0	0	0	0	0	0	0	0	0	0	0	0	0	0	0	0	0	0	0	0	0	0	0	0	0	0	0	0
DENTAL X RAY MACHINE	1	5000	5		COTTON GAUZE	50	70		BANDAGES 7*5	20	50			Bed side table	3800	0	0	0	0	0	6	0	0	0	0	0	0	0	0	6	6	0	0	0	0	0	0	0	0	0	0	0	0	0	0	0	0	0	0
DENTAL CHAIR UNIT	2	150000	7		INJ ADERNALINE	35	36.5		CATGUT	25	45			Buckets	50	0	0	1	1	2	0	0	0	0	0	1	0	0	0	0	0	0	4	0	0	0	1	0	0	0	4	0	0	0	0	0	0	0	0
ECG MACHINE (MANUAL)	3	12000	5		INJ ATROPINE	300	2		COTTON GAUZE	50	70			Centrifuge	7000	0	0	0	0	0	0	0	0	0	1	0	0	0	0	0	0	0	1	0	0	0	0	0	0	0	0	0	0	0	0	0	0	0	0
CENTRIFUZE MACHINE	1	70000	5		INJ DIAZEPAM	1100	45		DISP SYRINGS 10 ML	50	10			Curtains	300	0	2	4	4	4	0	0	0	0	0	4	0	0	0	0	0	0	6	0	0	0	4	0	0	0	4	0	0	0	0	0	0	0	0
FOETAL DOPPLER	2	3600	5		INJ DICLOFENAC	100	6.68		DISP SYRINGS 2ML	2000	4			Curtain rods	150	0	1	2	2	2	0	0	0	0	0	2	0	0	0	0	0	0	2	0	0	0	2	0	0	0	2	0	0	0	0	0	0	0	0
LAPROSCOPE	2	3500	5		INJ DICLOFENAC SODIUM	2000	6.68		DISP SYRINGS 5ML	500	5			Clock /watch	250	0	0	1	1	1	0	0	0	0	0	1	1	0	0	0	0	0	1	0	0	0	0	0	0	0	1	0	0	0	0	0	0	0	0
MICROSCOPE (BINOCULAR)	4	28000	5		INJ FORTUM	100	126		DISPOSABLE GLOVES 6.5	100	35			Coat rack	200	0	0	0	1	0	0	0	0	0	0	0	0	0	1	0	0	0	0	0	0	0	0	0	0	0	0	0	0	0	0	0	0	0	0
NEBULIZER	1	3500	5		INJ FORTUM	200	126		DISPOSABLE GLOVES 7.5	125	35			CFL tubes	200	2	0	2	2	2	0	2	0	2	1	2	2	0	2	2	2	0	2	0	4	2	2	0	0	6	4	3	2	0	0	0	0	0	0
OPERATION TABLE( HYDROLIC)	2	35000	5		INJ METHERGAN	500	19.2		DISPOSABLE SRINGES NEEDLE	200	3			Delivery bed	6800	0	0	0	0	0	2	0	0	0	0	0	0	0	0	0	0	0	0	0	0	0	0	0	0	0	0	0	0	0	0	0	0	0	0
OPTHEELMOSCOPE	1	2500	5		INJ ONDESTERSONE	100	9.27		DISPOSABLE SYRINGES 3CC	500	3			Drum with tap for storing water	1500	1	0	0	0	0	0	0	0	0	0	0	0	0	0	0	0	0	0	0	0	0	0	0	0	0	0	0	0	0	0	0	0	0	0
OT CEILING LIGHT	1	36000	5		INJ OXYTOXIN	730	9		DISPOSABLE SYRINGES 5CC AND NEEDLE	880	5			Examination bed or table	6800	0	0	0	0	0	2	0	0	0	0	0	0	0	0	0	0	0	1	0	0	1	1	0	0	0	2	0	0	0	0	0	0	0	0
OT MOBILE LIGHT	1	125000	5		INJ PCM	1000	4.3		DISPOSSIVAL GLOVES	450	35			Fans	1400	1	1	1	1	1	1	1	1	1	1	1	1	4	2	4	4	1	2	1	4	1	1	1	6	4	2	2	1	0	0	0	0	0	0
OXYGEN CONSENTRATOR	1	2500	8		INJ PENTAZOCINE	100	5.28		DRAW SHEET	16	30			Foot step	930	0	0	0	0	0	2	0	0	0	0	1	0	0	1	0	0	0	2	0	0	0	1	0	0	0	2	1	1	0	0	0	0	0	0
PHOTOTHERAPY UNIT	1	10000	5		INJ PERINORM	200	24.8		DRAW SHEET	25	30			Hand washing basin	1000	1	1	1	1	1	1	0	0	0	1	1	0	0	0	1	1	0	1	0	0	0	1	0	0	0	1	0	0	0	0	0	0	0	0
PHOTOELECTRI CALORIMETER	2	2300	2		INJ PHENERGAN	1500	4.6		DUSTER LARGE	34	45			Inpatient bed	5900	0	0	0	0	0	6	0	1	0	0	0	0	3	0	6	6	0	0	0	7	0	0	0	0	0	0	3	0	0	0	0	0	0	0
PULSE OXYMETER	1	10000	3		INJ PHENERGAN	100	4.6		FACE MASKS	500	15			Kerosene stove	700	0	0	0	0	0	0	0	0	0	0	0	0	0	0	0	0	1	0	1	0	0	0	0	0	0	0	0	0	0	0	0	0	0	0
RADIANT HEAT WARMER	1	25000	5		INJ SENSOR CREAME HEAVY	82	49.26		FACE MASKS	500	15			Labour table	5900	0	0	0	0	0	0	0	0	0	0	0	0	0	0	0	0	0	2	0	0	0	0	0	0	0	0	0	0	0	0	0	0	0	0
RETINOSCOPE	1	10000	3		INJ XYLOCAINE	20	25		GLASS SHIELDS	100	30			Operation Lamp	25000	0	0	0	0	0	1	0	0	0	0	0	0	0	0	0	0	0	1	0	0	0	0	0	0	0	2	0	0	0	0	0	0	0	0
SEMI AUTOANALYZER	2	48000	5		INJ XYLOCAINE	50	25		I/V CANNULA	300	25			Large medicine cupboard	11250	0	0	0	0	0	0	0	0	0	0	0	0	0	0	0	0	0	0	0	0	0	0	0	0	0	0	0	0	0	0	0	0	0	0
SUCTION MACHINE	4	12000	6		IV HAEMACCEL	9	0		SAVLON	30	45			Large wooden benches	1000	0	0	0	0	0	0	0	0	0	0	0	0	0	0	0	0	0	0	0	0	0	0	0	0	1	0	0	0	0	0	0	0	0	0
WATER BATH	1	24000	5		IV METROGYL	60	5.3		SURGEONS CAPS	750	15			Large steel benches	1300	6	0	0	0	0	0	0	0	0	0	0	0	0	0	0	0	0	0	0	0	0	0	0	2	0	0	0	0	0	0	0	0	0	0
WATER STILL	1	2700	5		IV N.S.	75	16.32		SURGICAL CAPS	1000	15			Three seater steel chairs	1300	0	0	0	0	0	0	0	0	0	0	0	0	0	0	0	0	0	0	0	0	1	0	1	12	1	0	0	0	0	0	0	0	0	0
X RAY 60 MA	1	180000	7		IV SET	200	25		0	0	0			Mattress	3000	0	0	0	0	0	0	0	0	0	0	0	0	0	0	6	6	0	0	0	4	0	0	0	0	0	0	3	1	0	0	0	0	0	0
X RAY 100 MA	1	240000	7		IV SET	500	30		0	0	0			Medicine chest	3800	0	0	0	0	0	0	0	0	0	0	0	0	0	0	0	0	0	0	0	0	0	0	0	0	0	0	0	0	0	0	0	0	0	0
COMPUTER SET	3	35000	7		MACKINTOSH	1	1151.6		0	0	0			Medicine trolley	1500	0	0	0	0	1	0	0	0	0	0	0	0	0	0	0	0	0	0	0	0	0	0	0	0	0	1	0	0	0	0	0	0	0	0
MICROSCOPE (MONUCULER)	5	20000	5		MACKINTOSH	1	1151.6		0	0	0			Metal chair	5000	0	0	0	0	0	0	0	0	0	0	0	0	0	0	0	0	0	0	0	0	0	0	0	0	0	0	0	0	0	0	0	0	0	0
0	0	0	0		MALA N	700	2.1		0	0	0			AC	35000	0	0	0	1	0	0	0	0	0	0	0	0	0	0	0	0	0	0	0	0	0	0	0	0	0	0	0	0	0	0	0	0	0	0
0	0	0	0		MALARIA KIT	1	0		0	0	0			Microscope	20000	0	0	0	0	0	0	0	0	0	0	0	0	0	0	0	0	0	0	0	0	0	0	0	0	0	0	0	0	0	0	0	0	0	0
0	0	0	0		MICROPORE 3	58	29.58		0	0	0			Mugs	50	0	0	0	0	0	0	0	0	0	0	0	0	0	0	0	0	0	0	0	0	0	0	0	0	0	0	0	0	0	0	0	0	0	0
0	0	0	0		MOP CLOTH(PCS)	50	50		0	0	0			Plastic bin	150	0	2	0	1	2	1	2	3	0	2	2	1	0	2	0	0	0	6	0	0	0	1	0	2	0	2	0	0	0	0	0	0	0	0
0	0	0	0		OT SHEET	10	210		0	0	0			Refrigerator	13000	0	1	0	0	0	0	0	0	0	1	0	0	0	0	0	0	0	0	0	0	0	0	0	0	0	0	0	0	0	0	0	0	0	0
0	0	0	0		ENEMA KIT	100	590		0	0	0			Rubber / plastic shutting	1200	0	0	0	0	0	0	0	0	0	0	0	0	0	0	0	0	0	0	0	0	0	0	0	0	0	0	0	0	0	0	0	0	0	0
0	0	0	0		PHENYL	43	45		0	0	0			Sauce pan with lid	150	0	0	0	0	0	0	0	0	0	0	0	0	0	0	0	0	0	0	0	0	0	0	0	0	0	1	0	0	0	0	0	0	0	0
0	0	0	0		PLASTIC APRON	50	16		0	0	0			Screen	1200	0	0	0	0	0	1	0	0	0	0	0	0	0	0	0	0	0	2	0	0	0	0	0	0	0	0	0	0	0	0	0	0	0	0
0	0	0	0		PLASTIC APRON	75	95		0	0	0			Side wooden racks	1500	0	1	0	0	0	0	0	0	0	0	0	0	0	0	0	0	0	0	0	0	0	0	0	0	0	0	0	0	0	0	0	0	0	0
0	0	0	0		POVIDINE LOTION	70	85		0	0	0			Sink	700	0	0	0	0	0	0	0	0	0	0	0	0	0	0	0	0	0	0	0	0	0	0	0	0	0	0	0	0	0	0	0	0	0	0
0	0	0	0		POVIDONE SOLUTION	7	85		0	0	0			Small wooden benches	1240	0	0	0	0	1	0	0	0	0	0	0	0	0	0	0	0	0	0	0	0	0	0	0	0	0	0	0	0	0	0	0	0	0	0
0	0	0	0		SYP ALBENDAZOLE	20	20		0	0	0			stove 4 burner	300	0	0	0	0	0	0	0	0	0	0	0	0	0	0	0	0	0	0	0	0	0	0	0	0	0	0	0	0	0	0	0	0	0	0
0	0	0	0		Tab PHENERGAN	100	1.2		0	0	0			Stool (wooden)	1200	0	0	0	0	0	0	0	0	0	0	0	0	0	0	0	0	0	0	0	0	0	0	0	0	0	0	0	0	0	0	0	0	0	0
0	0	0	0		TA PENTOP-D	250	3.5		0	0	0			Stool (steel )	1200	0	0	2	1	1	2	0	0	0	2	0	0	0	0	0	0	0	0	0	0	2	2	0	0	0	0	0	0	0	0	0	0	0	0
0	0	0	0		TAB AMOXI KIT	3000	3		0	0	0			Telephone	2000	1	0	0	1	0	0	0	0	0	1	0	1	0	0	0	0	0	0	0	0	0	0	0	0	0	0	0	0	0	0	0	0	0	0
0	0	0	0		TAB ATENOL	3280	4		0	0	0			Tube lights	300	5	1	1	2	2	0	2	0	0	2	2	2	1	1	4	4	1	4	3	4	1	1	1	16	4	2	1	0	0	0	0	0	0	0
0	0	0	0		TAB B COMPLEX	750	1		0	0	0			Water receptacle	1200	0	0	0	0	0	0	0	0	0	0	0	0	0	0	0	0	0	0	0	0	0	0	0	0	0	0	0	0	0	0	0	0	0	0
0	0	0	0		TAB B-COMPLEX	3000	1		0	0	0			Wheel chair	1400	0	0	0	0	0	0	0	0	0	0	0	0	0	0	0	0	0	0	0	0	0	0	0	0	0	0	0	0	0	0	0	0	0	0
0	0	0	0		TAB BINDANGEN FORTE	30	0		0	0	0			Wooden chair	1200	0	0	0	0	0	0	0	0	0	0	0	0	0	0	0	0	0	0	0	0	0	0	0	0	0	0	0	0	0	0	0	0	0	0
0	0	0	0		TAB BRUFEN	750	2		0	0	0			OT LIGHT	350	0	0	0	0	0	0	0	0	0	0	0	0	1	0	0	0	0	1	0	0	0	0	0	0	0	1	0	0	0	0	0	0	0	0
0	0	0	0		TAB CEFADROXIN DT	3000	3.73		0	0	0			Wooden Table	10000	4	1	0	0	1	0	1	1	0	1	0	0	0	1	0	0	0	0	4	0	0	0	1	0	0	0	0	0	0	0	0	0	0	0
0	0	0	0		TAB CEFIXIME	1000	20		0	0	0			Wooden table with steel top	700	0	0	0	0	0	0	0	0	0	0	0	0	0	0	0	0	0	0	0	0	0	0	0	0	0	0	0	0	0	0	0	0	0	0
0	0	0	0		TAB CETRAZINE	3000	1		0	0	0			Side Wall mounted fan	800	0	0	1	0	0	0	0	0	0	0	0	0	0	0	0	0	0	0	0	0	0	0	0	0	0	0	0	0	0	0	0	0	0	0
0	0	0	0		TAB CIPROFLOX 250 MG	3000	3.23		0	0	0			Cylinder	2500	0	0	0	0	0	0	0	0	0	0	0	0	0	0	0	0	0	4	0	0	0	0	0	0	0	4	0	0	0	0	0	0	0	0
0	0	0	0		TAB CIPROFLOX 500mg	5300	5.5		0	0	0			Iron table	6000	0	0	0	0	0	0	0	0	0	0	0	0	0	0	0	0	0	0	0	0	2	0	0	0	0	0	0	0	0	0	0	0	0	0
0	0	0	0		TAB DICLOFENAC	2500	1.5		0	0	0			Iron trunk	2500	0	0	0	0	0	0	0	0	0	0	0	0	0	0	0	0	0	0	0	0	0	0	0	0	0	0	0	0	0	0	0	0	0	0
0	0	0	0		TAB FCZ	1000	6.5		0	0	0			Iron chair big	1200	0	0	0	0	0	0	0	0	0	0	0	0	0	0	0	0	0	0	0	0	0	0	0	0	0	0	0	0	0	0	0	0	0	0
0	0	0	0		TAB GLIMPRIDE	3000	3		0	0	0			Chair (Big)	1800	0	0	0	0	1	0	0	1	0	0	0	0	0	0	0	0	0	0	0	0	6	1	0	0	0	0	0	0	0	0	0	0	0	0
0	0	0	0		TAB METFORMIN	500	1.1		0	0	0			Almirah (Big)	7500	0	0	1	1	0	0	0	0	0	0	0	0	0	0	0	0	0	0	0	0	0	0	0	0	0	0	0	0	0	0	0	0	0	0
0	0	0	0		TAB NIMUSPAS	23500	2.7		0	0	0			MIRROR	300	1	1	1	1	1	0	0	0	0	0	0	0	0	0	0	0	0	1	0	0	0	1	0	0	0	1	0	1	0	0	0	0	0	0
0	0	0	0		TAB NORFLOX TZ	4000	3.75		0	0	0			Exost fan	1200	0	0	1	1	1	0	0	0	0	0	1	0	1	0	0	0	0	2	1	0	0	1	0	0	0	2	0	1	0	0	0	0	0	0
0	0	0	0		TAB OFLOX OZ	100	3.7		0	0	0			Eye side testing Machine	20000	0	0	1	0	0	0	0	0	0	0	0	0	0	0	0	0	0	0	0	0	0	0	0	0	0	0	0	0	0	0	0	0	0	0
0	0	0	0		TAB PARACETAMOL	2000	1		0	0	0			Cane Chair	1300	7	3	2	0	0	1	0	2	0	3	2	0	0	0	0	0	0	0	2	0	0	2	2	6	0	0	0	2	0	0	0	0	0	0
0	0	0	0		TAB RANTIDINE	300	0.8		0	0	0			CUSHION CHAIR	1600	0	0	1	6	2	1	0	0	0	0	0	3	0	0	0	0	0	0	2	0	0	0	0	0	0	0	0	0	0	0	0	0	0	0
0	0	0	0		TAB TINIDAZOLE	400	2.7		0	0	0			BED	5900	0	0	0	0	0	0	0	0	0	0	0	0	0	0	0	0	0	0	0	0	0	0	0	0	0	0	0	0	0	0	0	0	0	0
0	0	0	0		TURKISH TOWEL	15	130		0	0	0			Weight Machine	1400	0	0	0	0	0	0	0	0	0	0	0	0	0	0	0	0	0	0	0	0	0	0	0	0	0	0	0	0	0	0	0	0	0	0
0	0	0	0		URO BAG	50	120		0	0	0			ECG Machine	12000	0	0	0	0	0	0	0	0	0	0	0	0	0	0	0	0	0	0	0	0	0	0	0	0	0	0	0	0	0	0	0	0	0	0
0	0	0	0		0	0	0		0	0	0			Table	10000	0	0	1	1	0	2	0	0	0	0	0	0	0	0	0	0	0	0	0	0	0	1	0	0	0	0	0	0	0	0	0	0	0	0
0	0	0	0		0	0	0		0	0	0			COOLER	3500	1	1	0	0	0	1	0	0	0	1	0	0	0	0	0	0	0	0	0	0	0	0	0	2	0	0	0	0	0	0	0	0	0	0
0	0	0	0		0	0	0		0	0	0			BP Operator	1200	0	0	1	0	0	0	0	0	0	0	0	0	0	0	0	0	0	1	0	0	0	1	0	0	0	1	0	0	0	0	0	0	0	0
0	0	0	0		0	0	0		0	0	0			Water Purifier	12000	0	0	0	0	0	0	0	0	0	0	0	0	0	0	0	0	0	0	0	0	0	0	0	0	0	0	0	0	0	0	0	0	0	0
0	0	0	0		0	0	0		0	0	0			Water Cooler	20000	0	0	0	0	0	0	0	0	0	0	0	0	0	0	0	0	0	0	0	0	0	0	0	0	0	0	0	0	0	0	0	0	0	0
0	0	0	0		0	0	0		0	0	0			Sterlizer	1200	0	0	0	0	0	0	0	0	0	0	0	0	0	0	0	0	0	0	0	0	0	0	0	0	0	0	0	0	0	0	0	0	0	0
0	0	0	0		0	0	0		0	0	0			Suction machine	8000	0	0	0	0	0	0	0	0	0	0	0	0	0	0	0	0	0	2	0	0	0	0	0	0	0	1	0	0	0	0	0	0	0	0
0	0	0	0		0	0	0		0	0	0			Computer	35000	2	0	0	0	0	0	0	0	0	0	0	0	0	0	0	0	0	0	1	0	0	0	0	0	0	0	0	0	0	0	0	0	0	0
0	0	0	0		0	0	0		0	0	0			UPS	5000	0	0	0	0	0	0	0	0	0	0	0	0	0	0	0	0	0	0	0	0	0	0	0	0	0	0	0	0	0	0	0	0	0	0
0	0	0	0		0	0	0		0	0	0			Printer	3000	2	0	0	0	0	0	0	0	0	0	0	0	0	0	0	0	0	0	1	0	0	0	0	0	0	0	0	0	0	0	0	0	0	0
0	0	0	0		0	0	0		0	0	0			ILR	50000	0	0	0	0	0	0	0	0	0	0	0	0	0	0	0	0	1	0	0	0	2	0	0	0	0	0	0	0	0	0	0	0	0	0
0	0	0	0		0	0	0		0	0	0			Ox Cylinder	2500	0	0	0	0	0	0	0	0	0	0	0	0	0	0	0	0	0	0	0	0	0	0	0	0	0	0	0	0	0	0	0	0	0	0
0	0	0	0		0	0	0		0	0	0			Tray	500	0	0	1	0	1	0	0	0	0	0	0	0	0	0	0	0	0	0	0	0	0	0	0	0	0	2	0	0	0	0	0	0	0	0
0	0	0	0		0	0	0		0	0	0			Bowl(Big)	200	0	0	0	0	0	0	0	0	0	0	0	0	0	0	0	0	0	0	0	0	0	0	0	0	0	0	0	0	0	0	0	0	0	0
0	0	0	0		0	0	0		0	0	0			STRECHER	1600	0	0	0	0	0	0	0	0	0	0	0	0	0	0	0	0	0	0	0	0	0	0	0	0	0	2	0	0	0	0	0	0	0	0
0	0	0	0		0	0	0		0	0	0			Dental Chair	150000	0	0	0	0	1	0	0	0	0	0	0	0	0	0	0	0	0	0	0	0	0	0	0	0	0	0	0	0	0	0	0	0	0	0
0	0	0	0		0	0	0		0	0	0			Vaccine Carrier	500	0	0	0	0	0	0	0	0	0	0	0	0	0	0	0	0	0	0	0	0	0	0	0	0	0	0	0	0	0	0	0	0	0	0
0	0	0	0		0	0	0		0	0	0			INVERTER	4000	0	1	1	1	0	0	0	0	0	0	0	0	0	0	0	0	0	0	0	0	0	0	0	0	0	1	0	0	0	0	0	0	0	0
0	0	0	0		0	0	0		0	0	0			PHOTOSTAT MACHINE	20000	1	0	0	0	0	0	0	0	0	0	0	0	0	0	0	0	0	0	0	0	0	0	0	0	0	0	0	0	0	0	0	0	0	0
0	0	0	0		0	0	0		0	0	0			Rivolwing chair	1800	0	0	1	1	0	1	0	0	0	0	0	0	0	0	0	0	0	0	0	0	0	0	0	0	0	0	0	0	0	0	0	0	0	0
0	0	0	0		0	0	0		0	0	0			Plastic chair	400	0	0	0	0	0	0	0	0	0	1	0	0	0	0	0	0	0	0	1	0	0	0	0	10	4	0	0	0	0	0	0	0	0	0
0	0	0	0		0	0	0		0	0	0			X-RAY VIEWER	2500	0	0	0	0	0	0	0	0	0	0	0	0	0	0	0	0	0	0	0	0	0	1	0	0	0	0	0	0	0	0	0	0	0	0
0	0	0	0		0	0	0		0	0	0			GEAZER	8000	0	0	0	0	0	0	0	0	0	0	0	0	0	0	0	0	0	0	0	1	0	0	0	0	0	0	0	0	0	0	0	0	0	0
0	0	0	0		0	0	0		0	0	0			Torch	150	0	0	1	1	1	0	0	0	0	0	0	0	0	0	0	0	0	1	0	0	0	0	0	0	0	0	0	0	0	0	0	0	0	0
0	0	0	0		0	0	0		0	0	0			Notice board	500	0	0	0	1	0	0	0	0	0	0	0	0	0	0	0	0	0	0	0	0	0	0	0	0	0	0	0	0	0	0	0	0	0	0
0	0	0	0		0	0	0		0	0	0			Inverter Battery	6500	0	0	1	1	0	0	0	0	0	0	0	0	0	0	0	0	0	0	0	0	0	0	0	0	0	1	0	0	0	0	0	0	0	0
0	0	0	0		0	0	0		0	0	0			STEEL RACK	1500	1	1	0	0	0	0	1	0	3	0	0	0	0	0	0	0	0	0	0	0	0	0	0	0	0	1	0	0	0	0	0	0	0	0
0	0	0	0		0	0	0		0	0	0			Needle Cutter	500	0	0	0	0	1	1	0	1	0	1	0	0	1	0	1	1	0	1	0	0	0	0	0	0	0	0	0	0	0	0	0	0	0	0
0	0	0	0		0	0	0		0	0	0			IV Stand	425	0	0	0	0	0	0	0	0	0	0	0	0	0	0	0	0	0	0	0	0	0	0	0	0	0	2	3	0	0	0	0	0	0	0
0	0	0	0		0	0	0		0	0	0
0	0	0	0		0	0	0		0	0	0
0	0	0	0		0	0	0		0	0	0
0	0	0	0		0	0	0
0	0	0	0		0	0	0
0	0	0	0		0	0	0
0	0	0	0		0	0	0
0	0	0	0		0	0	0
0	0	0	0		0	0	0
0	0	0	0		0	0	0
0	0	0	0		0	0	0
0	0	0	0		0	0	0
0	0	0	0		0	0	0
0	0	0	0		0	0	0
0	0	0	0		0	0	0
0	0	0	0		0	0	0
0	0	0	0		0	0	0
0	0	0	0		0	0	0
0	0	0	0		0	0	0
0	0	0	0		0	0	0
0	0	0	0		0	0	0
0	0	0	0		0	0	0
0	0	0	0		0	0	0
0	0	0	0		0	0	0
0	0	0	0		0	0	0
0	0	0	0		0	0	0
0	0	0	0		0	0	0
0	0	0	0		0	0	0
0	0	0	0		0	0	0
0	0	0	0		0	0	0
0	0	0	0		0	0	0
0	0	0	0		0	0	0
0	0	0	0		0	0	0
0	0	0	0		0	0	0
0	0	0	0		0	0	0
0	0	0	0		0	0	0
0	0	0	0		0	0	0
0	0	0	0		0	0	0
0	0	0	0		0	0	0
0	0	0	0		0	0	0
0	0	0	0		0	0	0
0	0	0	0		0	0	0
0	0	0	0		0	0	0
0	0	0	0		0	0	0
0	0	0	0		0	0	0
0	0	0	0		0	0	0
0	0	0	0		0	0	0
0	0	0	0		0	0	0
0	0	0	0		0	0	0
0	0	0	0		0	0	0
0	0	0	0		0	0	0
0	0	0	0		0	0	0
0	0	0	0		0	0	0
0	0	0	0		0	0	0
0	0	0	0		0	0	0
0	0	0	0		0	0	0
0	0	0	0		0	0	0
0	0	0	0		0	0	0
0	0	0	0		0	0	0
0	0	0	0		0	0	0
0	0	0	0		0	0	0
0	0	0	0		0	0	0
0	0	0	0		0	0	0
0	0	0	0		0	0	0
0	0	0	0		0	0	0
0	0	0	0		0	0	0
0	0	0	0		0	0	0
0	0	0	0		0	0	0
0	0	0	0		0	0	0
0	0	0	0		0	0	0
0	0	0	0		0	0	0
0	0	0	0		0	0	0
0	0	0	0		0	0	0
0	0	0	0		0	0	0
0	0	0	0		0	0	0
0	0	0	0		0	0	0
0	0	0	0		0	0	0
0	0	0	0		0	0	0
0	0	0	0		0	0	0
0	0	0	0		0	0	0
0	0	0	0		0	0	0
0	0	0	0		0	0	0
0	0	0	0		0	0	0
0	0	0	0		0	0	0
0	0	0	0		0	0	0
0	0	0	0		0	0	0
0	0	0	0		0	0	0
0	0	0	0		0	0	0
0	0	0	0		0	0	0
					0	0	0
					0	0	0
					0	0	0
					0	0	0
					0	0	0
					0	0	0
					0	0	0
					0	0	0
					0	0	0
					0	0	0
					0	0	0
					0	0	0
					0	0	0
					0	0	0
					0	0	0
					0	0	0
					0	0	0
					0	0	0
					0	0	0
					0	0	0
					0	0	0
					0	0	0
					0	0	0
					0	0	0
					0	0	0
					0	0	0
					0	0	0
					0	0	0
					0	0	0
					0	0	0
					0	0	0
					0	0	0
					0	0	0
					0	0	0
					0	0	0
					0	0	0
					0	0	0
					0	0	0
					0	0	0
					0	0	0
					0	0	0
					0	0	0
					0	0	0
					0	0	0
					0	0	0
					0	0	0
					0	0	0
					0	0	0
					0	0	0
					0	0	0
					0	0	0
					0	0	0
					0	0	0
					0	0	0
					0	0	0
					0	0	0
					0	0	0
					0	0	0
					0	0	0
					0	0	0
					0	0	0
					0	0	0
					0	0	0
					0	0	0
					0	0	0
					0	0	0
					0	0	0
					0	0	0
					0	0	0
					0	0	0
					0	0	0
					0	0	0
					0	0	0
					0	0	0
					0	0	0
					0	0	0
					0	0	0
					0	0	0
					0	0	0
					0	0	0
					0	0	0
					0	0	0
					0	0	0
					0	0	0
					0	0	0
					0	0	0
					0	0	0
					0	0	0
					0	0	0
					0	0	0
					0	0	0
					0	0	0
					0	0	0
					0	0	0
					0	0	0
					0	0	0
					0	0	0
					0	0	0
					0	0	0
					0	0	0
					0	0	0
					0	0	0
					0	0	0
					0	0	0
					0	0	0
					0	0	0
					0	0	0
					0	0	0
					0	0	0
					0	0	0
					0	0	0
					0	0	0
					0	0	0
					0	0	0
					0	0	0
					0	0	0
					0	0	0
					0	0	0
					0	0	0
					0	0	0
					0	0	0
					0	0	0
					0	0	0
					0	0	0
					0	0	0
					0	0	0
					0	0	0
					0	0	0
					0	0	0
					0	0	0
					0	0	0
					0	0	0
					0	0	0
					0	0	0
					0	0	0
					0	0	0
					0	0	0
					0	0	0
					0	0	0
					0	0	0
					0	0	0
					0	0	0
					0	0	0
					0	0	0
					0	0	0
					0	0	0
					0	0	0
					0	0	0
					0	0	0
					0	0	0
					0	0	0
					0	0	0
					0	0	0
					0	0	0
					0	0	0
					0	0	0
					0	0	0
					0	0	0
					0	0	0
					0	0	0
					0	0	0
					0	0	0
					0	0	0
					0	0	0
					0	0	0
					0	0	0
					0	0	0
					0	0	0
					0	0	0
					0	0	0
					0	0	0
					0	0	0
					0	0	0
					0	0	0
					0	0	0
					0	0	0
					0	0	0
					0	0	0
					0	0	0
					0	0	0
					0	0	0
					0	0	0
					0	0	0
					0	0	0
					0	0	0
					0	0	0
					0	0	0
					0	0	0
					0	0	0
					0	0	0
					0	0	0
					0	0	0
					0	0	0
					0	0	0
					0	0	0
					0	0	0
					0	0	0
					0	0	0
					0	0	0
					0	0	0
					0	0	0
					0	0	0
					0	0	0
					0	0	0
					0	0	0
					0	0	0
					0	0	0
					0	0	0
					0	0	0
					0	0	0
					0	0	0
					0	0	0
					0	0	0
[truncated: 53 more columns]

## Sheet: CHC6
Costing assumptions
	Discount Rate	0.05
	AMC Rate	0.1
	Year of cost	2012-13
	GDP deflator for the year of data collection	8
	Local currency	INR
	Average exchange rate of local currency to US$	47.89
	GDP Adjustment factor	1
Facility information
	Public holidays in last year (Excluding sundays)	28
	Days per week facility is closed	1
	Hours per day facility is open	6
	Average length of stay in facility:click to jump	1.86
	0	0
Human Resources									Capital space
S.no	Staff				Annual Allowances
	Designation	Monthly Salary	Leave days in last financial year for each staff	Incentive/other allowances like TA/DA received for training	Total housing allowance (if received)	Total uniform allownce	Total transport allowance		Rental amonut per 100 sq feet	1500
1	SMO	130406	12	0	0	0	0
2	MO	84160	12	0	0	0	0		ROOM NO 1(SMO ROOM)	150
3	MO	113811	12	0	0	0	0		ROOM NO 2	150
4	MO	124170	12	0	0	0	0		ROOM NO 3(AYURVEDIC OPD)	100
5	MO	123570	12	0	0	0	0		DENTAL OPD	180
6	MO	82380	12	0	0	0	0		ROOM NO 5	100
7	SENIOR ASSISTANT	25948	12	0	0	0	0		MEDICAL SPECIALITY ROOM	120
8	STENOTYPIST	26090	12	0	0	0	0		HOMEOPATHIC OPD	120
9	CLERK	23071	12	0	0	0	0		ROOM NO 9	225
10	CLERK	26390	12	0	0	0	0		STORE ROOM	80
11	B.E.E	33666	12	0	0	0	0		EYE OPD	100
12	OPTHALMIC OFFICER	54040	12	0	0	0	0		ROOM NO 14	120
13	STAFF NURSE	42484	12	0	0	0	0		OFFICE	425
14	STAFF NURSE	30922	12	0	0	0	0		DISPENSERY	120
15	PHARACIST	46467	12	0	0	0	0		NRHM OFFICE	180
16	MLT	39593	12	0	0	0	0		X-RAY ROOM	120
17	MLT	44070	12	0	0	0	0		LABORATORY	120
18	SANETERY INSPECTOR	39141	12	0	0	0	0		DARK ROOM	64
19	LHV	37252	12	0	0	0	0		EMERGENCY	225
20	ANM	25472	12	0	0	0	0		EMERGENCY ROOM	120
21	WARD ASSISTANT	21421	12	0	0	0	0		EMERGENCY DOCTOR ROOM	150
22	C IV	20938	12	0	0	0	0		CHILDREN WARD	120
23	C IV	20297	12	0	0	0	0		LADY DOCTOR DUTY ROOM	120
24	C IV	23535	12	0	0	0	0		METERNITY WARD	180
25	MO	40766	12	0	0	0	0		LABOUR WARD	225
26	HMO	26155	12	0	0	0	0		SURGERY WARD	225
27	AMO	22773	12	0	0	0	0		PRE-MEDICATION ROOM	120
28	ACCOUNTANT CUM CASHIER	14476	12	0	0	0	0		OT	225
29	COMPUTER OPERATOR	7732	12	0	0	0	0		SEGERY WARD 2	150
30	B.S.A	9224	12	0	0	0	0		WARD AREA	225
31	INFORMATION ASSISTANT	6887	12	0	0	0	0		WARD-1	120
32	HOMEOPATHOC DISPENSER	9820	12	0	0	0	0		WARD-2	120
33	UPVAID	9820	12	0	0	0	0		WARD-3	120
34	STAFF NURSE	14516	12	0	0	0	0		LAB	250
35	STAFF NURSE	14516	12	0	0	0	0		COORIDOR	0
36	STAFF NURSE	14516	12	0	0	0	0		0	0
37	STAFF NURSE	14516	12	0	0	0	0		0	0
38	ANM	8480	12	0	0	0	0		0	0
39	0	0	0	0	0	0	0		0	0
40	0	0	0	0	0	0	0		0	0
41	0	0	0	0	0	0	0		0	0
42	0	0	0	0	0	0	0		0	0
43	0	0	0	0	0	0	0		0	0
44	0	0	0	0	0	0	0		0	0
45	0	0	0	0	0	0	0		0	0
46	0	0	0	0	0	0	0		0	0
47	0	0	0	0	0	0	0		0	0
48	0	0	0	0	0	0	0		0	0
49	0	0	0	0	0	0	0		0	0
50	0	0	0	0	0	0	0		0	0
51	0	0	0	0	0	0	0		0	0
52	0	0	0	0	0	0	0		0	0
53	0	0	0	0	0	0	0		0	0
54	0	0	0	0	0	0	0		0	0
55	0	0	0	0	0	0	0		0	0
56	0	0	0	0	0	0	0		0	0
57	0	0	0	0	0	0	0		0	0
58	0	0	0	0	0	0	0		0	0
59	0	0	0	0	0	0	0		0	0
60	0	0	0	0	0	0	0		0	0
61	0	0	0	0	0	0	0		0	0
62	0	0	0	0	0	0	0		0	0
63	0	0	0	0	0	0	0		0	0
64	0	0	0	0	0	0	0		0	0
65	0	0	0	0	0	0	0		0	0
66	0	0	0	0	0	0	0		0	0
67	0	0	0	0	0	0	0		0	0
68	0	0	0	0	0	0	0		0	0
69	0	0	0	0	0	0	0		0	0
70	0	0	0	0	0	0	0		0	0
71	0	0	0	0	0	0	0		0	0
72	0	0	0	0	0	0	0		0	0
73	0	0	0	0	0	0	0		0	0
74	0	0	0	0	0	0	0		0	0
75	0	0	0	0	0	0	0		0	0
76	0	0	0	0	0	0	0		0	0
77	0	0	0	0	0	0	0		0	0
78	0	0	0	0	0	0	0		0	0
79	0	0	0	0	0	0	0		0	0
80	0	0	0	0	0	0	0		0	0
81	0	0	0	0	0	0	0		0	0
82	0	0	0	0	0	0	0		0	0
83	0	0	0	0	0	0	0		0	0
84	0	0	0	0	0	0	0		0	0
85	0	0	0	0	0	0	0		0	0
86	0	0	0	0	0	0	0		0	0
87	0	0	0	0	0	0	0		0	0
88	0	0	0	0	0	0	0		0	0
89	0	0	0	0	0	0	0		0	0
90	0	0	0	0	0	0	0		0	0
91	0	0	0	0	0	0	0		0	0
92	0	0	0	0	0	0	0		0	0
93	0	0	0	0	0	0	0		0	0
94	0	0	0	0	0	0	0		0	0
95	0	0	0	0	0	0	0		0	0
96	0	0	0	0	0	0	0		0	0
97	0	0	0	0	0	0	0		0	0
98	0	0	0	0	0	0	0		0	0
99	0	0	0	0	0	0	0		0	0
100	0	0	0	0	0	0	0		0	0
101	0	0	0	0	0	0	0		0	0
102	0	0	0	0	0	0	0		0	0
103	0	0	0	0	0	0	0		0	0
104	0	0	0	0	0	0	0		0	0
105	0	0	0	0	0	0	0		0	0
106	0	0	0	0	0	0	0		0	0
107	0	0	0	0	0	0	0		0	0
108	0	0	0	0	0	0	0		0	0
109	0	0	0	0	0	0	0		0	0
110	0	0	0	0	0	0	0		0	0
111	0	0	0	0	0	0	0		0	0
112	0	0	0	0	0	0	0		0	0
113	0	0	0	0	0	0	0		0	0
114	0	0	0	0	0	0	0		0	0
115	0	0	0	0	0	0	0		0	0
116	0	0	0	0	0	0	0		0	0
117	0	0	0	0	0	0	0		0	0
118	0	0	0	0	0	0	0		0	0
119	0	0	0	0	0	0	0		0	0
120	0	0	0	0	0	0	0		0	0
121	0	0	0	0	0	0	0		0	0
122	0	0	0	0	0	0	0		0	0
123	0	0	0	0	0	0	0		0	0
124	0	0	0	0	0	0	0		0	0
125	0	0	0	0	0	0	0		0	0
126	0	0	0	0	0	0	0		0	0
127	0	0	0	0	0	0	0		0	0
128	0	0	0	0	0	0	0		0	0
129	0	0	0	0	0	0	0		0	0
130	0	0	0	0	0	0	0		0	0
131	0	0	0	0	0	0	0		0	0
132	0	0	0	0	0	0	0		0	0
133	0	0	0	0	0	0	0		0	0
134	0	0	0	0	0	0	0		0	0
135	0	0	0	0	0	0	0		0	0
136	0	0	0	0	0	0	0		0	0
137	0	0	0	0	0	0	0		0	0
138	0	0	0	0	0	0	0		0	0
139	0	0	0	0	0	0	0		0	0
140	0	0	0	0	0	0	0		0	0
141	0	0	0	0	0	0	0		0	0
142	0	0	0	0	0	0	0		0	0
143	0	0	0	0	0	0	0		0	0
144	0	0	0	0	0	0	0		0	0
145	0	0	0	0	0	0	0		0	0
146	0	0	0	0	0	0	0		0	0
147	0	0	0	0	0	0	0		0	0
148	0	0	0	0	0	0	0		0	0
149	0	0	0	0	0	0	0		0	0
150	0	0	0	0	0	0	0		0	0
151	0	0	0	0	0	0	0		0	0
152	0	0	0	0	0	0	0		0	0
153	0	0	0	0	0	0	0		0	0
154	0	0	0	0	0	0	0		0	0
155	0	0	0	0	0	0	0		0	0
156	0	0	0	0	0	0	0		0	0
157	0	0	0	0	0	0	0		0	0
158	0	0	0	0	0	0	0		0	0
159	0	0	0	0	0	0	0		0	0
160	0	0	0	0	0	0	0		0	0
161	0	0	0	0	0	0	0		0	0
162	0	0	0	0	0	0	0		0	0
163	0	0	0	0	0	0	0		0	0
164	0	0	0	0	0	0	0		0	0
165	0	0	0	0	0	0	0		0	0
166	0	0	0	0	0	0	0		0	0
167	0	0	0	0	0	0	0		0	0
168	0	0	0	0	0	0	0		0	0
169	0	0	0	0	0	0	0		0	0
170	0	0	0	0	0	0	0		0	0
171	0	0	0	0	0	0	0		0	0
172	0	0	0	0	0	0	0		0	0
173	0	0	0	0	0	0	0		0	0
174	0	0	0	0	0	0	0		0	0
175	0	0	0	0	0	0	0		0	0
176	0	0	0	0	0	0	0		0	0
177	0	0	0	0	0	0	0		0	0
178	0	0	0	0	0	0	0		0	0
179	0	0	0	0	0	0	0		0	0
180	0	0	0	0	0	0	0		0	0
181	0	0	0	0	0	0	0		0	0
182	0	0	0	0	0	0	0		0	0
183	0	0	0	0	0	0	0		0	0
184	0	0	0	0	0	0	0		0	0
185	0	0	0	0	0	0	0		0	0
186	0	0	0	0	0	0	0		0	0
187	0	0	0	0	0	0	0		0	0
188	0	0	0	0	0	0	0		0	0
189	0	0	0	0	0	0	0		0	0
190	0	0	0	0	0	0	0		0	0
191	0	0	0	0	0	0	0		0	0
192	0	0	0	0	0	0	0		0	0
193	0	0	0	0	0	0	0		0	0
194	0	0	0	0	0	0	0		0	0
195	0	0	0	0	0	0	0		0	0
196	0	0	0	0	0	0	0		0	0
197	0	0	0	0	0	0	0		0	0
198	0	0	0	0	0	0	0		0	0
199	0	0	0	0	0	0	0		0	0
200	0	0	0	0	0	0	0		0	0
Services detail
	Ante natal care (HB estimation, BP, TT, Physical Exam, IFA)	Institutional deliveries	Post natal care	New born care corner	Immunisation	Routine OPD (over 5)	Routine OPD (U-5 )	Family Planning: Tubectomy motivation	Tubectomy procedure	Family Planning: IUCD motivation	IUCD procedure	Family planning: Counselling Oral pill and Condom distribution	Special care services:Primary management wounds/fracture/abscess drainage/burns	AYUSH services	Dental services	DOTS provision	Meeting CHC	Meeting with ANM’s from Sub centre/ PHC meeting	Family planning camp	Pulse polio immunisation	School health service	Village Health and Nutrition days	IEC Activities related to National Health programmes	Health camps for treatment of minor ailments	Disease surveillance (Early detection of cases (as per IDSP guidelines)and Control of local endemic diseases	Recording of vital events/HMIS	House to house surveys	Water and Sanitation(Disinfection of drinking water source , Promotion of sanitation)	Monitoring and supervision of Sub centres	Trainings conducted for staff at the facility	Support activities for all direct servicesLike cleanliness, sweeping, clerical work	Routine IPD	Referral to higher institutions
OPD services (annual)	2378		379		34822	39107	4492	250		0				18028	4742	12																	0
Out reach	0		0		0			0		0		136334							24	3	3	0	6	44				0
IPD Services		379		8					115		1352		0																			1282
Administration																									52	288	1
Ancillary																	24	24											144	0
Supportive activiites																															200
Section2
Equipment/ other items			Average life		Drugs				Consumables					Furnitute items		Quantity							Quantity				Quantity							Quantity
	Quantity	Price				Quantity	Price			Quantity	Price				Unit cost	ROOM NO 1(SMO ROOM)	ROOM NO 2	ROOM NO 3(AYURVEDIC OPD)	DENTAL OPD	ROOM NO 5	MEDICAL SPECIALITY ROOM	HOMEOPATHIC OPD	ROOM NO 9	STORE ROOM	EYE OPD	ROOM NO 14	OFFICE	DISPENSERY	NRHM OFFICE	X-RAY ROOM	LABORATORY	DARK ROOM	EMERGENCY	EMERGENCY ROOM	EMERGENCY DOCTOR ROOM	CHILDREN WARD	LADY DOCTOR DUTY ROOM	METERNITY WARD	LABOUR WARD	SURGERY WARD	PRE-MEDICATION ROOM	OT	SEGERY WARD 2	WARD AREA	WARD-1	WARD-2	LAB	COORIDOR	0
AC	2	35000	5		ALICMETHASONE	2000	2.4		GLOVES 7.0	1100	35			Almirah (Big steel)	7500	1	0	2	1	0	0	1	0	7	1	0	10	0	4	0	0	0	0	1	2	0	0	0	1	0	2	0	0	0	0	0	0	0	0
Analyser	1	48000	5		AMIKACIN	850	16.74		COTTON	240	500			Almirah (Small steel)	5000	0	0	0	0	1	0	0	0	3	0	1	2	1	0	0	2	1	0	1	0	1	0	0	0	0	0	0	0	0	0	0	0	0	0
Auto Clave Non Electric	1	35000	5		AMLOPIDINE	900	1.54		VEIN FLOW NO 18	200	0.94			Almirahs (Small wooden)	4500	0	0	0	0	0	0	0	0	1	0	1	0	0	0	0	0	0	0	0	1	0	0	0	1	0	0	0	0	0	0	0	0	0	0
Autoclave	2	50000	5		AMOXYCILLIN	4100	4.5		IV SET	593	25			Armless chairs	1530	0	0	0	0	0	0	0	0	0	0	0	0	0	0	0	0	0	0	0	0	0	0	0	0	0	0	0	0	0	0	0	0	0	0
Baby Weighing Machine	1	1400	5		AMOXYCLAVE 625	15000	9		SYRINGES 2CC	980	3			Bed side attendant chair	400	0	0	0	0	0	0	0	0	0	0	0	0	0	0	0	0	0	0	0	0	0	0	0	0	0	0	0	0	0	0	0	0	0	0
Boyle's Apparatus	1	180000	5		ASPRIN	1800	0.33		DISPOSABLE ERASER	300	5			Bed side locker	3800	1	0	0	0	1	0	0	0	0	0	0	0	0	0	0	0	0	0	0	0	0	0	0	0	0	0	0	0	0	0	0	0	0	0
Cardial Monitor	1	27000	5		ATROPINE	200	0.35		DISPOSABLE SYRINGES 20CC	200	10			Bed side Screen	2700	0	0	0	0	0	0	0	0	0	0	0	0	0	0	0	0	0	0	0	0	0	0	0	0	0	0	0	0	0	0	0	0	0	0
Centifugal Machine	1	7000	5		BETAMETHASONE+SALYSDOC ACID	300	9.5		ORETHRAL CATHETOR K-90	375	29			Bed side table	1500	0	0	0	0	0	0	0	0	0	0	0	0	0	0	0	0	0	0	0	0	0	0	0	0	0	0	0	0	0	0	0	0	0	0
Cotri Electric	1	650	2		BLACK SILK	12	32.9		SYRING 5 ML	3200	5			Buckets	50	0	0	0	0	0	0	0	0	0	2	0	0	0	0	0	0	0	0	0	0	0	0	0	0	0	0	0	0	0	0	0	0	0	0
Delivery Drum	1	800	5		BLACK SILK 2	12	32.9		SYRINGES 2 ML WITH NEEDLE	600	5			Centrifuge	7000	0	0	0	0	0	0	0	0	0	0	0	0	0	0	0	1	0	0	0	0	0	0	0	0	0	0	0	0	0	0	0	0	0	0
Dental Chair Unit	1	150000	7		BLOOD GRAUP KIT	2	600		DISPOSABLE NEEDLE NO 24	1750	3			CFL tubes	150	0	0	0	0	2	0	0	0	1	2	0	0	1	0	0	0	1	0	0	0	0	0	0	0	0	0	0	0	0	5	0	0	0	0
Dressing drum	12	500	5		BLOOD LANCET	2600	6		DISPOSABLE NEEDLE NO 22	1000	2			Clock /watch	200	1	0	0	0	0	0	0	0	0	1	0	1	0	1	0	0	0	0	0	0	1	0	0	0	0	0	1	0	0	0	0	0	0	0
ECG Machine computerized	2	12000	5		BLOOD URIA KIT	3	1300		AIR WAY NO 3	120	70.5			Coat rack	200	0	0	0	0	0	0	0	0	0	1	0	0	0	0	0	0	0	0	0	0	0	0	0	0	0	0	0	0	0	0	0	0	0	0
Electric Coutry	1	650	3		BP APPRATOR DIAL TYPE	2	800		AIR WAY NO 2	30	70.5			Curtain rods	400	0	2	3	3	2	2	1	2	0	2	1	0	0	0	0	0	0	0	0	2	0	1	2	0	0	0	0	0	0	0	0	0	0	0
Electric Light Big	1	250	3		BT SET + NEEDLE STELIZER	275	28		SUCNTION CATHETOR	600	3.29			Curtains	300	0	4	4	3	0	4	2	3	0	4	2	0	0	0	0	0	0	0	0	4	0	2	8	0	0	0	0	0	0	0	0	0	0	0
Emergency Light	1	450	5		BUDIPASE	20	0		FEEDING TUBE	450	3.29			Cylinder	2500	0	0	0	0	0	0	0	0	0	0	0	0	0	0	0	0	0	0	1	1	0	0	0	1	0	0	1	0	0	0	0	0	0	0
Foeatal Heart Monitor	1	24000	5		CAP NIFDIPINE 10ML	6	3.03		PVC RYLEISE NO 12	150	23.5			Delivery table	6800	0	0	0	0	0	0	0	0	0	0	0	0	0	0	0	0	0	0	0	0	0	0	0	2	0	0	0	0	0	0	0	0	0	0
Foot step	2	930	7		CARPEMAZIPINE	2000	6.1		PVC RYLEISE NO 14	445	23.5			Dressing trolley	1500	0	0	0	0	0	0	0	0	0	0	0	0	0	0	0	0	0	0	0	0	0	0	0	0	0	0	0	0	0	0	0	0	0	0
Incubator	1	25000	5		CATGUT NO-1	13	24		NEEDLE 26 NP	50	6			Drum with tap for storing water	500	0	0	0	0	0	0	0	0	0	0	0	0	0	0	0	0	0	0	0	0	0	0	0	0	0	0	0	0	0	0	0	0	0	0
Instrument Tray	2	200	5		CEFPODOXIME	5000	11.92		X-RAY 8*10	300	26			Examination bed or table	6885	1	1	1	0	0	1	1	1	0	0	0	0	0	0	0	0	0	0	1	0	0	0	0	0	0	0	3	1	0	0	0	0	0	0
Microscope	4	28000	5		CETRIZINE	65000	2.5		X-RAY 10*12	450	30			Fans	1400	1	1	1	1	1	1	1	1	1	1	1	2	1	4	1	2	1	2	0	2	0	1	2	1	2	1	2	2	5	5	4	4	4	0
Nebulizer	1	2000	5		CIPRO EYE DROPS	300	11.98		X-RAY 12*15	350	37.6			Foot step	930	0	0	0	0	0	0	0	0	0	0	0	0	0	0	1	0	0	0	1	0	0	0	0	1	0	0	1	0	0	0	0	0	0	0
Needle Destroyer	1	500	5		COUGH SYRUP	800	26		SPINAL NEEDLE NO 23	30	14.1			Hand washing basin	1000	0	0	0	1	0	1	1	0	1	1	1	1	1	1	0	0	0	0	0	0	1	0	0	1	0	0	0	0	0	0	0	0	0	0
O2 Cylinder	1	2500	8		DEXAMETHASONE EYE DROPS	300	16.5		BLADE + RAZOR	750	20			Height measuring stand	300	0	0	0	0	0	0	0	0	0	0	0	0	0	0	0	0	0	0	0	0	0	0	0	0	0	0	0	0	0	0	0	0	0	0
O2 cylinder stand	2	1500	8		DICLOPARA	148600	1.2		URINE BAG	300	120			Inpatient iron bed	5900	0	1	0	0	0	0	0	0	0	0	0	0	0	0	0	0	0	3	0	2	0	3	4	1	6	2	0	2	0	0	0	3	4	0
One Hot Air oven	1	12000	7		DICYCLOMIDE HCL	500	1.3		ELASTIC ADD-BANDAGE	55	24			Kerosene stove	700	0	0	0	0	0	0	0	0	0	0	0	0	0	0	0	0	0	0	0	0	0	0	0	0	0	0	0	0	0	0	0	0	0	0
Operation Table	1	25000	5		DISTILLED WATER	50	104		ADHESIVE PLASTER 10CM	80	1			Labour table	7000	0	0	0	0	0	0	0	0	0	0	0	0	0	0	0	0	0	0	0	0	0	0	0	0	0	0	0	0	0	0	0	0	0	0
OT Light	1	35000	5		D-SYRINGES 10 ML	100	10		DISPOSABLE OT CAP	300	20			Large medicine cupboard	11250	0	0	0	0	0	0	0	0	0	0	0	0	0	0	0	0	0	3	0	0	0	0	0	0	0	0	0	0	0	0	0	0	0	0
OT Mobile light revolwing	2	20000	5		FRUSIMIDE	3000	2.25		CREPE BANDAGE	300	23.5			Large steel benches	1000	0	0	0	2	0	0	0	0	0	0	1	0	0	0	1	0	0	0	1	0	0	0	0	0	0	0	0	0	0	0	0	0	0	0
Patient trolly	1	1200	7		GENSION VIDENT	15	11.6		CREPE BANDAGE 15 CM	300	23.5			Large wooden benches	1300	0	0	0	0	0	0	0	0	1	0	0	1	0	0	1	0	0	0	0	0	0	0	0	0	0	0	0	0	0	0	0	0	0	0
Photo Therapy Unit	1	10000	5		GLIMIPRIDE 2 MG	5000	8		SURGICAL GLOVES	100	35			Mattress	1300	0	0	0	0	0	0	0	0	0	0	0	0	0	0	0	0	0	0	0	0	0	0	0	0	0	0	0	0	0	0	0	0	0	0
Protpscope & Light	1	350	3		GLYCERINE	1	50		DISPOSABLE NEEDLE 26	1500	3			Medicine chest	9000	0	0	0	0	0	0	0	0	0	0	0	0	0	0	0	0	0	0	0	0	0	0	0	0	0	0	0	0	0	0	0	0	0	0
Radiant Heat Warmer	1	10	5		HCV CARD	5	40		POLLY CATHETER 146	225	0			Medicine trolley	3800	0	0	0	0	0	0	0	0	0	0	0	0	0	0	0	1	0	0	1	0	0	0	4	1	1	1	2	0	0	0	1	0	0	0
Refrizrator	1	14000	8		HYOSCINE BUTYLE BROMIDE	40	3.45		POLLY CATHETER 160	525	0			Metal chair	12000	0	0	0	0	0	0	0	0	0	0	0	0	0	0	0	0	0	0	0	0	0	0	0	0	0	0	0	0	0	0	0	0	0	0
Semi Auto Analyzer	1	48000	0		INJ ADERNALINE+GLINOCAINE	2	5		POLLY CATHETER 186	135	0			Metal file cabinet	5000	0	0	0	0	0	0	0	0	0	0	0	0	0	0	0	0	0	0	0	0	0	0	0	0	0	0	0	0	0	0	0	0	0	0
Sterlizer	2	1400	5		INJ ADERNALINE+GLINOCAINE	5	5		COTTON WOOL	290	500			Microscope	20000	0	0	0	0	0	0	0	0	0	0	0	0	0	0	0	1	0	0	0	0	0	0	0	0	0	0	0	0	0	0	0	0	0	0
Strecher	1	1200	5		INJ ATROPINE	30	42.5		COTTON BANDAGE 5*4 CM	570	11.75			Mugs	50	0	0	0	0	0	0	0	0	0	0	0	0	0	0	0	0	0	0	0	0	0	0	0	0	0	0	0	0	0	0	0	0	0	0
Suction Machine	3	12000	5		INJ BETAMETHASONE	400	5.13		COTTON BANDAGE 7.5*4 CM	570	15.6			Operation Lamp	36000	0	0	0	0	0	0	0	0	0	0	0	0	0	0	0	0	0	0	0	0	0	0	0	0	0	0	0	0	0	0	0	0	0	0
WaterGeezer	1	12000	7		INJ BUSCOPANE	50	8.53		COTTON BANDAGE 10*4 CM	690	18			Plastic bin	50	0	0	2	5	0	1	1	0	1	1	2	0	2	3	1	6	1	1	3	0	0	0	1	4	0	0	5	1	0	0	0	0	0	0
Weighing sclae	1	1400	5		INJ CEFAPERAZONE	200	39		COTTON BANDAGE 15*4 CM	650	25			Refrigerator	13000	0	0	0	0	0	0	0	0	0	0	0	0	0	0	0	1	0	0	0	1	1	0	0	0	0	0	0	0	0	0	0	0	0	0
Wheel Chair	1	1600	6		INJ CEFRIAOXIME 250 MG	800	9.96		DISPOSABLE SYRINGES 5 ML	100	5			Rubber / plastic shutting	0	0	0	0	0	0	0	0	0	0	0	0	0	0	0	0	0	0	0	0	0	0	0	0	0	0	0	0	0	0	0	0	0	0	0
X-Ray Machine 60 MA	1	180000	5		INJ CHROMOSTAT	150	60		DISPOSABLE SYRINGES 3 ML	500	3			Sauce pan with lid	150	0	0	0	0	0	0	0	0	0	0	0	0	0	0	0	0	0	0	0	0	0	0	0	0	0	0	0	0	0	0	0	0	0	0
X-Ray Machine Dental Trphy	1	36000	5		INJ DERIPHILLIN	20	4.75		COTTON 500GM	3	100			Side Wall mounted fan	1200	0	0	0	0	0	0	0	0	0	0	0	0	0	0	0	0	0	0	0	0	0	0	0	0	0	0	0	0	0	0	0	0	0	0
0	0	0	0		INJ DEXAMETHASONE	1200	15.1		ADHESIVE TAP 4"	4	1			Side wooden racks	1500	0	0	1	0	0	0	0	0	4	0	0	0	0	0	0	1	0	0	0	0	0	0	0	0	0	0	0	0	0	0	0	0	0	0
0	0	0	0		INJ DEXAMETHASONE	6	13.59		SILK 2-0	10	0			Sink	700	0	0	0	0	0	0	0	0	0	0	0	0	0	0	0	0	0	0	0	0	0	0	0	0	0	0	0	0	0	0	0	0	0	0
0	0	0	0		INJ DIAZEPAM	600	22.08		DISPOSABLE SYRINGES 2 ML	100	3			Stool (steel )	1240	0	1	0	1	1	3	1	0	2	1	1	1	2	1	0	1	0	0	1	0	0	0	0	1	0	0	2	0	0	0	0	0	0	0
0	0	0	0		INJ DICLO SODIUM	200	1.2		GAUZE	6	100			Stool (wooden)	500	0	0	0	0	0	0	0	0	0	0	0	0	0	0	0	0	0	0	0	0	0	0	0	0	0	0	0	0	0	0	0	0	0	0
0	0	0	0		INJ DICLOFENAC 3ML	40	8		X-RAY FILM 10*12	50	30			stove 2 burner	1200	0	0	0	0	0	0	0	0	0	0	0	0	0	0	0	0	0	0	0	0	0	0	0	0	0	0	0	0	0	0	0	0	0	0
0	0	0	0		INJ EPIDOSINE	48	30		X-RAY FILM 12*15	550	37.6			Stretcher	1200	0	0	0	0	0	0	0	0	0	0	0	0	0	0	0	0	0	0	0	0	0	0	0	0	0	0	0	0	0	0	0	0	0	0
0	0	0	0		INJ FORMALINE 400ML	2	40		0	0	0			Swab rack	0	3	0	0	0	0	0	0	0	1	0	0	0	0	0	0	0	0	0	0	0	0	0	0	0	0	0	0	0	0	0	0	0	0	0
0	0	0	0		INJ GENTAMYCINE	400	7.46		0	0	0			Telephone	2000	1	0	0	0	0	0	0	0	0	1	0	0	0	0	0	0	0	0	0	0	0	0	0	0	0	0	0	0	0	0	0	0	0	0
0	0	0	0		INJ GENTAMYCINE	100	7.46		0	0	0			Three seater steel chairs	7200	0	0	0	0	0	0	0	0	0	0	0	0	0	0	0	1	0	0	0	0	0	0	0	0	0	0	0	0	0	3	0	0	0	0
0	0	0	0		INJ HAEMACAL 500ML	3	14		0	0	0			Wooden Table	10000	1	1	1	1	0	0	1	0	0	1	0	0	0	0	0	1	0	0	1	0	0	0	0	0	0	0	0	0	1	0	0	0	0	0
0	0	0	0		INJ HEMOCEL	10	7		0	0	0			Oven	6000	0	0	0	0	0	0	0	0	0	0	0	0	0	0	0	1	0	0	0	0	0	0	0	0	0	0	0	0	0	0	0	0	0	0
0	0	0	0		INJ HYDROCOTRICINE 100MG	70	38		0	0	0			Four seater chair	1500	0	0	0	0	0	0	0	0	0	0	0	0	0	0	0	0	0	0	0	0	0	0	0	0	0	0	0	0	0	0	0	0	0	0
0	0	0	0		INJ HYDROCOTRICINE 1ML	4	40		0	0	0			Revolwing chair	1800	1	0	0	1	0	0	0	1	0	1	0	0	0	2	1	0	0	0	0	0	0	0	0	0	0	0	0	0	0	0	0	0	0	0
0	0	0	0		INJ HYOSCINE BROMIDE 1ML	200	2.5		0	0	0			Computer	30000	0	0	1	0	0	0	0	0	0	0	0	1	0	4	0	0	0	0	0	0	0	0	0	0	0	0	0	0	0	0	0	0	0	0
0	0	0	0		INJ METHYL	300	5.5		0	0	0			Printer	3000	0	0	0	0	0	0	0	0	0	0	0	1	0	1	0	0	0	0	0	0	0	0	0	0	0	0	0	0	0	0	0	0	0	0
0	0	0	0		INJ METO CLOPRAMIZOLE	630	9.09		0	0	0			Photostate	50000	0	0	0	0	0	0	0	0	0	0	0	0	0	0	0	0	0	0	0	0	0	0	0	0	0	0	0	0	0	0	0	0	0	0
0	0	0	0		INJ NIKE THAMIDE	5	5		0	0	0			Plastic Chair	400	0	0	1	0	0	0	0	0	0	0	0	0	0	0	0	0	0	0	0	0	1	0	0	0	0	0	0	0	30	0	0	0	0	0
0	0	0	0		INJ PARACETAMOL	10	14.5		0	0	0			Cushion Chair	1200	6	0	0	0	0	0	1	0	0	2	0	0	0	0	0	0	0	0	1	0	0	0	0	0	0	0	0	0	5	0	0	0	0	0
0	0	0	0		INJ PERINORM	15	24.8		0	0	0			Inverter	12000	1	0	0	1	0	0	0	0	0	1	0	0	0	1	0	0	0	0	0	1	1	0	0	0	0	0	0	0	0	0	0	0	0	0
0	0	0	0		INJ PHENRAMINE	50	25		0	0	0			COOLER	3500	0	0	1	0	0	0	1	0	1	1	0	1	1	1	1	0	0	0	0	0	0	0	0	0	0	0	0	0	0	0	0	0	0	0
0	0	0	0		INJ PHERYTON(SODIUM)	10	91.69		0	0	0			SOFA	15000	1	0	0	0	0	0	0	0	0	0	0	0	0	0	0	0	0	0	0	0	0	0	0	0	0	0	0	0	0	0	0	0	0	0
0	0	0	0		INJ PROTHIONAMIDE	281	11.5		0	0	0			WOODEN CANE CHAIR	1400	0	2	5	2	0	2	2	1	3	0	5	6	4	10	0	2	1	0	2	0	1	0	0	0	0	1	0	0	15	0	0	0	0	0
0	0	0	0		INJ RANITIDINE	100	3.61		0	0	0			MIRROR	200	0	0	0	1	0	1	0	0	1	1	0	1	1	2	0	0	0	0	0	0	1	0	0	0	0	0	0	0	0	0	0	0	0	0
0	0	0	0		INJ RANITIDINE 2ML	1000	4.35		0	0	0			TABLE	10000	0	1	1	0	1	1	0	1	1	0	2	3	0	3	1	1	0	0	0	1	1	0	0	1	0	0	1	0	1	0	5	0	0	0
0	0	0	0		INJ SODIUM BICARBONATE	5	80		0	0	0			WEIGHING MACHINE	1500	0	0	0	0	0	0	0	0	0	0	1	0	0	0	0	0	0	0	0	0	0	0	0	0	0	0	0	0	0	0	0	0	0	0
0	0	0	0		INJ T.T.	30	475		0	0	0			X-RAY VIEWR	500	0	0	1	0	0	1	1	0	0	0	0	0	0	0	0	0	0	0	0	0	0	0	0	0	0	0	0	0	0	0	0	0	0	0
0	0	0	0		INJ TRAMADOL	200	12		0	0	0			AC	35000	1	0	0	1	0	0	0	0	0	0	0	0	0	0	0	1	0	0	0	0	0	0	0	0	0	0	2	0	0	0	0	0	0	0
0	0	0	0		INJ TRAMADOL	10	12		0	0	0			BABY WEIGHING MACINE	1400	0	0	0	0	0	0	0	0	0	0	0	0	0	0	0	0	0	0	0	0	0	0	0	0	0	0	0	0	0	0	0	0	0	0
0	0	0	0		INJ TYEOPHILLIN + ETYPHILLIN	268	29.54		0	0	0			SCREEN	2700	0	0	1	0	0	0	0	1	0	0	0	0	0	0	1	0	0	0	1	0	0	0	0	0	0	0	0	0	0	0	0	0	0	0
0	0	0	0		IV CANNULA (NO 18)	30	23.5		0	0	0			TUBE LIGHT	300	0	2	1	3	0	2	1	1	1	1	1	5	1	4	2	5	0	3	6	4	0	2	4	14	6	3	12	2	6	0	8	8	8	0
0	0	0	0		IV CANNULA WITH WINGS	75	23.5		0	0	0			DENTAL CHAIR	150000	0	0	0	1	0	0	0	0	0	0	0	0	0	0	0	0	0	0	0	0	0	0	0	0	0	0	0	0	0	0	0	0	0	0
0	0	0	0		IV CANNULA(22 NO)	400	23.5		0	0	0			X-RAY MACHINE	0	0	0	0	0	0	0	0	0	0	0	0	0	0	0	1	0	0	0	0	0	0	0	0	0	0	0	0	0	0	0	0	0	0	0
0	0	0	0		IV CIPROFLOXIN	100	9.5		0	0	0			BOILER	0	0	0	0	0	0	0	0	0	0	0	0	0	0	0	0	0	0	0	0	0	0	0	0	0	0	0	0	0	0	0	0	0	0	0
0	0	0	0		IV METROGYL 100ML	100	34.5		0	0	0			CUTTER	500	0	0	0	0	0	0	0	0	0	0	0	0	0	0	0	0	0	0	1	0	0	0	0	1	0	0	0	0	0	0	0	0	0	0
0	0	0	0		IV SET	1200	5.4		0	0	0			EXOST	1000	0	0	0	0	1	0	0	0	1	0	0	0	0	0	0	1	0	0	0	0	0	0	0	1	0	0	0	0	0	0	0	0	0	0
0	0	0	0		IV SET	20	5.4		0	0	0			IV STAND	425	0	0	0	0	0	0	0	0	0	0	0	0	0	0	0	0	0	3	0	0	0	0	2	2	2	0	0	4	0	0	2	2	2	0
0	0	0	0		IV SET	200	5.4		0	0	0			SUNCTION MACHINE	8000	0	0	0	0	0	0	0	0	0	0	0	0	0	0	0	0	0	0	1	0	0	0	0	1	0	0	1	0	0	0	0	0	0	0
0	0	0	0		LIGNOCAIN 20%	6	20.37		0	0	0			BABY INCUBLATOR	5000	0	0	0	0	0	0	0	0	0	0	0	0	0	0	0	0	0	0	0	0	0	0	0	0	0	0	0	0	0	0	0	0	0	0
0	0	0	0		LIGNOPAIN 2%	20	16.75		0	0	0			OT LIGHT	36000	0	0	0	0	0	0	0	0	0	0	0	0	0	0	0	0	0	0	1	0	0	0	0	1	0	0	2	1	0	0	0	0	0	0
0	0	0	0		LIVOCETRAZINE	46000	15		0	0	0			EYE CATRACT LIGHT	0	0	0	0	0	0	0	0	0	0	1	0	0	0	0	0	0	0	0	0	0	0	0	0	0	0	0	0	0	0	0	0	0	0	0
0	0	0	0		LIVOFLOXINE	5680	5		0	0	0			ILR	50000	0	2	0	0	0	0	0	0	1	0	0	1	0	0	0	0	0	0	0	0	0	0	0	0	0	0	0	0	0	0	0	0	0	0
0	0	0	0		LOSARTAM	27000	9.7		0	0	0			BABY BED	4500	0	0	0	0	0	0	0	0	0	0	0	0	0	0	0	0	0	0	0	0	0	0	0	0	0	0	0	0	0	0	0	0	0	0
0	0	0	0		LUGUT(VESECTOMY)	12	3760		0	0	0			TV	7000	0	0	0	0	0	0	0	0	0	0	0	0	0	0	0	0	0	0	0	0	0	0	0	0	0	0	0	0	0	0	0	0	0	0
0	0	0	0		LYSOLE 500 ML	25	150		0	0	0			WATER COOLER	20000	0	0	0	0	0	0	0	0	0	0	0	0	1	0	0	0	0	0	0	0	0	0	0	0	0	0	0	0	0	0	0	0	0	0
0	0	0	0		0	0	0		0	0	0			STABLIZER	0	0	1	0	0	0	0	0	0	0	0	0	0	0	0	0	0	0	0	0	0	0	0	0	0	0	0	0	0	0	0	0	0	0	0
0	0	0	0		MICRO TAPE	10	28		0	0	0			SCREEN	0	0	1	0	1	0	1	0	0	0	0	0	0	0	0	0	0	0	0	0	0	0	0	0	0	0	0	0	0	0	0	0	0	0	0
0	0	0	0		MUCUS EXTRATOR	395	9.4		0	0	0			VACCINE CARRIER	0	0	4	0	0	0	0	0	0	0	0	0	0	0	0	0	0	0	0	0	0	0	0	0	0	0	0	0	0	0	0	0	0	0	0
0	0	0	0		MUCUS EXTRATOR	10	9.4		0	0	0			B P APPARATUS	0	0	0	1	0	0	1	1	0	0	0	0	0	0	0	0	0	0	0	0	0	1	0	0	0	0	0	0	0	0	0	0	0	0	0
0	0	0	0		NORFLOXACIN 400MG	2000	3.5		0	0	0			STETHOSCOPE	0	0	0	1	0	0	0	0	0	0	0	0	0	0	0	0	0	0	0	0	0	0	0	0	0	0	0	0	0	0	0	0	0	0	0
0	0	0	0		OFLOXACIN EYE DROPS	400	11.98		0	0	0			DARK ROOM LIGHT RED	0	0	0	0	0	0	0	0	0	0	0	0	0	0	0	0	0	2	0	0	0	0	0	0	0	0	0	0	0	0	0	0	0	0	0
0	0	0	0		OFLOXINE 200MG	50000	1.5		0	0	0			GEASER	0	0	0	0	0	0	0	0	0	0	0	0	0	0	0	0	0	0	0	0	0	0	0	0	1	0	0	0	0	0	0	0	0	0	0
0	0	0	0		OINTMENT DENATUREY	6	50		0	0	0			NEEDLE DESTROYER	0	0	0	0	0	0	0	0	0	0	0	0	0	0	0	0	0	0	0	0	0	0	0	0	0	0	0	0	0	0	0	0	0	0	0
0	0	0	0		OINTMENT MISCALIC	100	65		0	0	0			SEMI AUTO ANALYSER	0	0	0	0	0	0	0	0	0	0	0	0	0	0	0	0	0	0	0	0	0	0	0	0	0	0	0	0	0	0	0	0	0	0	0
0	0	0	0		ORINDAZOLE	2000	0.66		0	0	0			INCUBATOR	0	0	0	0	0	0	0	0	0	0	0	0	0	0	0	0	0	0	0	0	0	0	0	0	0	0	0	0	0	0	0	0	0	0	0
0	0	0	0		ORS POWDER	1000	5		0	0	0
0	0	0	0		OT PT KIT	2	1250		0	0	0
0	0	0	0		OXYGEN CYLENDER	31	3800		0	0	0
0	0	0	0		OXYTOCIN	3500	20.7
0	0	0	0		PCE NORMAL SALINE 100 ML	10	33
0	0	0	0		PCM	140000	0.5
0	0	0	0		PENTAPRAZOLE	30500	0.66
0	0	0	0		PETOZICINE 1ML	725	5.28
0	0	0	0		PHENOBARBITONE 100MG	12000	0.85
0	0	0	0		POLYGLYRIC ACID	10	0
0	0	0	0		POVIDINE IODINE 20 GM	10	195.83
0	0	0	0		POVIDINE IODINE 5% 500 ML	32	21
0	0	0	0		POVIDINE IODINE 500 ML	100	163.2
0	0	0	0		PREDNISOLONE 10MG	3400	54.79
0	0	0	0		PREGNANCY KIT	202	28.2
0	0	0	0		PROMETHAZINE	950	1.5
0	0	0	0		R/L 500 ML	320	34
0	0	0	0		RA KIT	3	650
0	0	0	0		RA LATEY TEST KIT	1	840
0	0	0	0		S-CULESTROL KIT	1	1460
0	0	0	0		SILVER SULPHERDIZINE	12	28.45
0	0	0	0		STEAOGLICO NEEDLE	18	12
0	0	0	0		STETHOSCOPE	2	120
0	0	0	0		SULPHURIC ACID	1	0
0	0	0	0		SURGICAL BLADE NO 23	5	5
0	0	0	0		SYP CARBOPROST	20	50
0	0	0	0		SYP COTRIMAZOLE 50 ML	322	32
0	0	0	0		SYP FUROCIN	280	0
0	0	0	0		SYP IRON+FOLIC ACID	300	96
0	0	0	0		SYP NORFLOXINE	9	33
0	0	0	0		SYP SALBUTAMOL	760	30
0	0	0	0		TAB ACYCLOVIR 200MG	3000	12.8
0	0	0	0		TAB ALBENDAZOLE	7000	11.5
0	0	0	0		TAB AMOXYCILLIN 250 MG	9800	4.75
0	0	0	0		TAB ATENOLOL 50	5000	2.1
0	0	0	0		TAB CALCIUM VIT-D	175000	2
0	0	0	0		TAB CEFIXIME 200MG	12000	38
0	0	0	0		TAB CEFIXIME 500MG	2250	21.8
0	0	0	0		TAB CHLORO QUINE PHOSPHATE	200	6.1
0	0	0	0		TAB CIPROFLOXACIN	2100	3.38
0	0	0	0		TAB CLONAZEPAM	19000	3.8
0	0	0	0		TAB DICLOPHENIC SODIUM	650	1.5
0	0	0	0		TAB CLOTRIMAZOLE	960	5.5
0	0	0	0		TAB COTRIMAZOLE 5.5	15000	5.5
0	0	0	0		TAB CUROZOLE	4000	5.5
0	0	0	0		TAB DIAZEPAM	16000	1.01
0	0	0	0		TAB DOMPERIDONE	44000	21.6
0	0	0	0		TAB DOXYCILLIN 250MG	2000	10
0	0	0	0		TAB ETOPHYLLINE	32000	6.61
0	0	0	0		TAB FLUCONAZOLE	3000	8.06
0	0	0	0		TAB FOLIC ACID	422000	1
0	0	0	0		TAB GLIBENCLAMIDE	1000	1.08
0	0	0	0		TAB IBRUPHEN 400MG	77000	0.71
0	0	0	0		TAB IBRUPHEN 400MG	500	0.71
0	0	0	0		TAB ISOSORBIDE 10 MG	11300	1.9
0	0	0	0		TAB KETORALIC-10	1600	4.56
0	0	0	0		TAB LOREZEPAM	2000	1.29
0	0	0	0		TAB METFORMIN	28000	0.76
0	0	0	0		TAB MISPROSTAL 200MG	2000	16.32
0	0	0	0		TAB OFLOXACIN 250 MG	400	2.8
0	0	0	0		TAB OFLOXACIN 250MG	21000	8.5
0	0	0	0		TAB ORINDAZOLE 500 MG	12000	14
0	0	0	0		TAB PHENOBARBITINE 30 MG	50000	0.5
0	0	0	0		TAB POVIDINE IODINE VAGINAL	300	34.45
0	0	0	0		TAB RANITIDINE 150 MG	47000	0.67
0	0	0	0		TAB SALBUTAMOL	6800	8.62
0	0	0	0		TAB SARBITRATE 10 ML	20	41
0	0	0	0		TAB TINDAZOLE 500MG	1600	4
0	0	0	0		TAB TRAMADOL 50 MG	20000	8.5
0	0	0	0		TAB ZINC SULPHATE	1700	0.75
0	0	0	0		TRUSILK NO-1	10	1250
0	0	0	0		VDRL-KIT	3	750
0	0	0	0		WIDAL KIT	2	890
0	0	0	0		X-RAY DEVELOPER ACT.	4	180
0	0	0	0		X-RAY FIETER	2	250
0	0	0	0		0	0	0
0	0	0	0		0	0	0
0	0	0	0		0	0	0
0	0	0	0		0	0	0
0	0	0	0		0	0	0
0	0	0	0		0	0	0
0	0	0	0		0	0	0
0	0	0	0		0	0	0
0	0	0	0		0	0	0
0	0	0	0		0	0	0
0	0	0	0		0	0	0
0	0	0	0		0	0	0
0	0	0	0		0	0	0
0	0	0	0		0	0	0
					0	0	0
					0	0	0
					0	0	0
					0	0	0
					0	0	0
					0	0	0
					0	0	0
					0	0	0
					0	0	0
					0	0	0
					0	0	0
					0	0	0
					0	0	0
					0	0	0
					0	0	0
					0	0	0
					0	0	0
					0	0	0
					0	0	0
					0	0	0
					0	0	0
					0	0	0
					0	0	0
					0	0	0
					0	0	0
					0	0	0
					0	0	0
					0	0	0
					0	0	0
					0	0	0
					0	0	0
					0	0	0
					0	0	0
					0	0	0
					0	0	0
					0	0	0
					0	0	0
					0	0	0
					0	0	0
					0	0	0
					0	0	0
					0	0	0
					0	0	0
					0	0	0
					0	0	0
					0	0	0
					0	0	0
					0	0	0
					0	0	0
					0	0	0
					0	0	0
					0	0	0
					0	0	0
					0	0	0
					0	0	0
					0	0	0
					0	0	0
					0	0	0
					0	0	0
					0	0	0
					0	0	0
					0	0	0
					0	0	0
					0	0	0
					0	0	0
					0	0	0
					0	0	0
					0	0	0
					0	0	0
					0	0	0
					0	0	0
					0	0	0
					0	0	0
					0	0	0
					0	0	0
					0	0	0
					0	0	0
					0	0	0
					0	0	0
					0	0	0
					0	0	0
					0	0	0
					0	0	0
					0	0	0
					0	0	0
					0	0	0
					0	0	0
					0	0	0
					0	0	0
					0	0	0
					0	0	0
					0	0	0
					0	0	0
					0	0	0
					0	0	0
					0	0	0
					0	0	0
					0	0	0
					0	0	0
					0	0	0
					0	0	0
					0	0	0
					0	0	0
					0	0	0
					0	0	0
					0	0	0
					0	0	0
					0	0	0
					0	0	0
					0	0	0
					0	0	0
					0	0	0
					0	0	0
					0	0	0
					0	0	0
					0	0	0
					0	0	0
					0	0	0
					0	0	0
					0	0	0
					0	0	0
					0	0	0
					0	0	0
					0	0	0
					0	0	0
					0	0	0
					0	0	0
					0	0	0
					0	0	0
					0	0	0
					0	0	0
					0	0	0
					0	0	0
					0	0	0
					0	0	0
					0	0	0
					0	0	0
					0	0	0
					0	0	0
					0	0	0
					0	0	0
					0	0	0
					0	0	0
					0	0	0
					0	0	0
					0	0	0
					0	0	0
					0	0	0
					0	0	0
					0	0	0
					0	0	0
					0	0	0
					0	0	0
					0	0	0
					0	0	0
					0	0	0
					0	0	0
					0	0	0
					0	0	0
					0	0	0
					0	0	0
					0	0	0
					0	0	0
					0	0	0
					0	0	0
					0	0	0
					0	0	0
					0	0	0
					0	0	0
					0	0	0
					0	0	0
					0	0	0
					0	0	0
					0	0	0
					0	0	0
					0	0	0
					0	0	0
					0	0	0
					0	0	0
					0	0	0
					0	0	0
					0	0	0
					0	0	0
					0	0	0
					0	0	0
					0	0	0
					0	0	0
					0	0	0
					0	0	0
					0	0	0
					0	0	0
					0	0	0
					0	0	0
					0	0	0
					0	0	0
					0	0	0
					0	0	0
					0	0	0
					0	0	0
					0	0	0
					0	0	0
					0	0	0
					0	0	0
					0	0	0
					0	0	0
					0	0	0
					0	0	0
					0	0	0
					0	0	0
					0	0	0
					0	0	0
					0	0	0
					0	0	0
[truncated: 53 more columns]

## Sheet: CHC7
Costing assumptions
	Discount Rate	0.05
	AMC Rate	0.1
	Year of cost	2012-13
	GDP deflator for the year of data collection	8
	Local currency	INR
	Average exchange rate of local currency to US$	47.89
	GDP Adjustment factor	1
Facility information
	Public holidays in last year (Excluding sundays)	27
	Days per week facility is closed	1
	Hours per day facility is open	24
	Average length of stay in facility:click to jump	3.92
	0	0
Human Resources									Capital space
S.no	Staff				Annual Allowances
	Designation	Monthly Salary	Leave days in last financial year for each staff	Incentive/other allowances like TA/DA received for training	Total housing allowance (if received)	Total uniform allownce	Total transport allowance		Rental amonut per 100 sq feet	1250
1	SMO	130058	5	0	0	0	0
2	MO	69793	5	0	4000	0	0		DENTAL OPD	150
3	MO	46853	6	0	4000	0	0		HE ROOM	200
4	Dental Surgeon	81780	10	0	0	0	0		MCH	225
5	Supridendent	43938	12	0	0	0	0		PHARMACIST ROOM	150
6	Sanitary Assistant	33569	6	0	0	0	0		OFFICE 1	200
7	Clerk	23770	21	0	2500	0	0		OFFICE 2	100
8	Clerk	23770	20	0	0	0	0		X RAY ROOM	200
9	Clerk	23770	12	0	0	0	0		LAB	150
10	Male Health Supervisor	43902	12	0	0	0	0		EYE OPD	150
11	Female Health Supervisor	41869	12	0	0	0	0		OPD 2	150
12	Health Educator	42132	28	0	0	0	0		OPD 3	150
13	Ophthalmic assistant	37598	12	0	0	0	0		DRESSING ROOM	120
14	Radiographer	29140	0	0	0	0	0		WARD SISTER ROOM	100
15	Lab Technician	39483	5	0	0	0	0		MALE WARD	400
16	Driver	33731	0	0	2500	0	0		NURSE DUTY ROOM	100
17	Ward Sister	40713	12	0	2500	0	0		FEMALE WARD	400
18	Staff Nurse	34590	0	0	2500	0	0		COORIDORS	0
19	Staff Nurse	32111	17	0	2500	0	0		LABOUR ROOM	200
20	Staff Nurse	32111	12	0	2500	0	0		SUPPORTING STAFF ROOM	100
21	Staff Nurse	25128	0	0	2500	0	0		OT	200
22	Staff Nurse	13500	12	0	2500	0	0		SURGICAL WARD	300
23	Chief Pharmacist	41340	0	0	0	0	0		DOCTOR DUTY ROOM	100
24	Pharmacist	36956	13	17	0	0	0		STAFF ROOM	250
25	Pharmacist	8910	12	12	0	0	0		BMO ROOM	150
26	Pharmacist	8910	12	12	0	0	0		ACCOUNT SECTION	100
27	C IV	23617	12	0	0	0	0		0	0
28	C IV	23367	12	0	0	0	0		0	0
29	C IV	21064	12	0	0	0	0		0	0
30	C IV	20541	12	0	0	0	0		0	0
31	C IV	19533	12	0	0	0	0		0	0
32	C IV	18086	12	0	0	0	0		0	0
33	C IV	15458	12	0	0	0	0		0	0
34	C IV	14114	12	0	0	0	0		0	0
35	C IV	17569	12	0	0	0	0		0	0
36	C IV	17992	12	0	0	0	0		0	0
37	C IV	19384	12	0	0	0	0		0	0
38	C IV	13533	12	0	0	0	0		0	0
39	C IV	13533	12	0	0	0	0		0	0
40	C IV	13533	12	0	0	0	0		0	0
41	Sweeper	24666	12	0	0	0	0		0	0
42	Sweeper	20932	12	0	0	0	0		0	0
43	Sweeper	20100	12	0	0	0	0		0	0
44	0	0	0	0	0	0	0		0	0
45	0	0	0	0	0	0	0		0	0
46	0	0	0	0	0	0	0		0	0
47	0	0	0	0	0	0	0		0	0
48	0	0	0	0	0	0	0		0	0
49	0	0	0	0	0	0	0		0	0
50	0	0	0	0	0	0	0		0	0
51	0	0	0	0	0	0	0		0	0
52	0	0	0	0	0	0	0		0	0
53	0	0	0	0	0	0	0		0	0
54	0	0	0	0	0	0	0		0	0
55	0	0	0	0	0	0	0		0	0
56	0	0	0	0	0	0	0		0	0
57	0	0	0	0	0	0	0		0	0
58	0	0	0	0	0	0	0		0	0
59	0	0	0	0	0	0	0		0	0
60	0	0	0	0	0	0	0		0	0
61	0	0	0	0	0	0	0		0	0
62	0	0	0	0	0	0	0		0	0
63	0	0	0	0	0	0	0		0	0
64	0	0	0	0	0	0	0		0	0
65	0	0	0	0	0	0	0		0	0
66	0	0	0	0	0	0	0		0	0
67	0	0	0	0	0	0	0		0	0
68	0	0	0	0	0	0	0		0	0
69	0	0	0	0	0	0	0		0	0
70	0	0	0	0	0	0	0		0	0
71	0	0	0	0	0	0	0		0	0
72	0	0	0	0	0	0	0		0	0
73	0	0	0	0	0	0	0		0	0
74	0	0	0	0	0	0	0		0	0
75	0	0	0	0	0	0	0		0	0
76	0	0	0	0	0	0	0		0	0
77	0	0	0	0	0	0	0		0	0
78	0	0	0	0	0	0	0		0	0
79	0	0	0	0	0	0	0		0	0
80	0	0	0	0	0	0	0		0	0
81	0	0	0	0	0	0	0		0	0
82	0	0	0	0	0	0	0		0	0
83	0	0	0	0	0	0	0		0	0
84	0	0	0	0	0	0	0		0	0
85	0	0	0	0	0	0	0		0	0
86	0	0	0	0	0	0	0		0	0
87	0	0	0	0	0	0	0		0	0
88	0	0	0	0	0	0	0		0	0
89	0	0	0	0	0	0	0		0	0
90	0	0	0	0	0	0	0		0	0
91	0	0	0	0	0	0	0		0	0
92	0	0	0	0	0	0	0		0	0
93	0	0	0	0	0	0	0		0	0
94	0	0	0	0	0	0	0		0	0
95	0	0	0	0	0	0	0		0	0
96	0	0	0	0	0	0	0		0	0
97	0	0	0	0	0	0	0		0	0
98	0	0	0	0	0	0	0		0	0
99	0	0	0	0	0	0	0		0	0
100	0	0	0	0	0	0	0		0	0
101	0	0	0	0	0	0	0		0	0
102	0	0	0	0	0	0	0		0	0
103	0	0	0	0	0	0	0		0	0
104	0	0	0	0	0	0	0		0	0
105	0	0	0	0	0	0	0		0	0
106	0	0	0	0	0	0	0		0	0
107	0	0	0	0	0	0	0		0	0
108	0	0	0	0	0	0	0		0	0
109	0	0	0	0	0	0	0		0	0
110	0	0	0	0	0	0	0		0	0
111	0	0	0	0	0	0	0		0	0
112	0	0	0	0	0	0	0		0	0
113	0	0	0	0	0	0	0		0	0
114	0	0	0	0	0	0	0		0	0
115	0	0	0	0	0	0	0		0	0
116	0	0	0	0	0	0	0		0	0
117	0	0	0	0	0	0	0		0	0
118	0	0	0	0	0	0	0		0	0
119	0	0	0	0	0	0	0		0	0
120	0	0	0	0	0	0	0		0	0
121	0	0	0	0	0	0	0		0	0
122	0	0	0	0	0	0	0		0	0
123	0	0	0	0	0	0	0		0	0
124	0	0	0	0	0	0	0		0	0
125	0	0	0	0	0	0	0		0	0
126	0	0	0	0	0	0	0		0	0
127	0	0	0	0	0	0	0		0	0
128	0	0	0	0	0	0	0		0	0
129	0	0	0	0	0	0	0		0	0
130	0	0	0	0	0	0	0		0	0
131	0	0	0	0	0	0	0		0	0
132	0	0	0	0	0	0	0		0	0
133	0	0	0	0	0	0	0		0	0
134	0	0	0	0	0	0	0		0	0
135	0	0	0	0	0	0	0		0	0
136	0	0	0	0	0	0	0		0	0
137	0	0	0	0	0	0	0		0	0
138	0	0	0	0	0	0	0		0	0
139	0	0	0	0	0	0	0		0	0
140	0	0	0	0	0	0	0		0	0
141	0	0	0	0	0	0	0		0	0
142	0	0	0	0	0	0	0		0	0
143	0	0	0	0	0	0	0		0	0
144	0	0	0	0	0	0	0		0	0
145	0	0	0	0	0	0	0		0	0
146	0	0	0	0	0	0	0		0	0
147	0	0	0	0	0	0	0		0	0
148	0	0	0	0	0	0	0		0	0
149	0	0	0	0	0	0	0		0	0
150	0	0	0	0	0	0	0		0	0
151	0	0	0	0	0	0	0		0	0
152	0	0	0	0	0	0	0		0	0
153	0	0	0	0	0	0	0		0	0
154	0	0	0	0	0	0	0		0	0
155	0	0	0	0	0	0	0		0	0
156	0	0	0	0	0	0	0		0	0
157	0	0	0	0	0	0	0		0	0
158	0	0	0	0	0	0	0		0	0
159	0	0	0	0	0	0	0		0	0
160	0	0	0	0	0	0	0		0	0
161	0	0	0	0	0	0	0		0	0
162	0	0	0	0	0	0	0		0	0
163	0	0	0	0	0	0	0		0	0
164	0	0	0	0	0	0	0		0	0
165	0	0	0	0	0	0	0		0	0
166	0	0	0	0	0	0	0		0	0
167	0	0	0	0	0	0	0		0	0
168	0	0	0	0	0	0	0		0	0
169	0	0	0	0	0	0	0		0	0
170	0	0	0	0	0	0	0		0	0
171	0	0	0	0	0	0	0		0	0
172	0	0	0	0	0	0	0		0	0
173	0	0	0	0	0	0	0		0	0
174	0	0	0	0	0	0	0		0	0
175	0	0	0	0	0	0	0		0	0
176	0	0	0	0	0	0	0		0	0
177	0	0	0	0	0	0	0		0	0
178	0	0	0	0	0	0	0		0	0
179	0	0	0	0	0	0	0		0	0
180	0	0	0	0	0	0	0		0	0
181	0	0	0	0	0	0	0		0	0
182	0	0	0	0	0	0	0		0	0
183	0	0	0	0	0	0	0		0	0
184	0	0	0	0	0	0	0		0	0
185	0	0	0	0	0	0	0		0	0
186	0	0	0	0	0	0	0		0	0
187	0	0	0	0	0	0	0		0	0
188	0	0	0	0	0	0	0		0	0
189	0	0	0	0	0	0	0		0	0
190	0	0	0	0	0	0	0		0	0
191	0	0	0	0	0	0	0		0	0
192	0	0	0	0	0	0	0		0	0
193	0	0	0	0	0	0	0		0	0
194	0	0	0	0	0	0	0		0	0
195	0	0	0	0	0	0	0		0	0
196	0	0	0	0	0	0	0		0	0
197	0	0	0	0	0	0	0		0	0
198	0	0	0	0	0	0	0		0	0
199	0	0	0	0	0	0	0		0	0
200	0	0	0	0	0	0	0		0	0
Services detail
	Ante natal care (HB estimation, BP, TT, Physical Exam, IFA)	Institutional deliveries	Post natal care	New born care corner	Immunisation	Routine OPD (over 5)	Routine OPD (U-5 )	Family Planning: Tubectomy motivation	Tubectomy procedure	Family Planning: IUCD motivation	IUCD procedure	Family planning: Counselling Oral pill and Condom distribution	Special care services:Primary management wounds/fracture/abscess drainage/burns	AYUSH services	Dental services	DOTS provision	Meeting CHC	Meeting with ANM’s from Sub centre/ PHC meeting	Family planning camp	Pulse polio immunisation	School health service	Village Health and Nutrition days	IEC Activities related to National Health programmes	Health camps for treatment of minor ailments	Disease surveillance (Early detection of cases (as per IDSP guidelines)and Control of local endemic diseases	Recording of vital events/HMIS	House to house surveys	Water and Sanitation(Disinfection of drinking water source , Promotion of sanitation)	Monitoring and supervision of Sub centres	Trainings conducted for staff at the facility	Support activities for all direct servicesLike cleanliness, sweeping, clerical work	Routine IPD	Referral to higher institutions
OPD services (annual)	2329		427		2710	76236	0	452		0				0	4267	96																	0
Out reach	0		0		0			0		0		1367							24	3	3	0	6	44				0
IPD Services		427		427					0		6		0																			2461
Administration																									52	288	1
Ancillary																	24	24											144	0
Supportive activiites																															200
Section2
Equipment/ other items			Average life		Drugs				Consumables					Furnitute items		Quantity							Quantity				Quantity							Quantity
	Quantity	Price				Quantity	Price			Quantity	Price				Unit cost	DENTAL OPD	HE ROOM	MCH	PHARMACIST ROOM	OFFICE 1	OFFICE 2	X RAY ROOM	LAB	EYE OPD	OPD 2	OPD 3	DRESSING ROOM	WARD SISTER ROOM	MALE WARD	NURSE DUTY ROOM	FEMALE WARD	COORIDORS	LABOUR ROOM	SUPPORTING STAFF ROOM	OT	SURGICAL WARD	DOCTOR DUTY ROOM	STAFF ROOM	BMO ROOM	ACCOUNT SECTION	0	0	0	0	0	0	0	0	0
Catheter, endotracheal, open tip, funnel end rubber, 12Fr	5	20	5		Tenol 50 mg	500	2.1		Bandages 4 meters* 5cm	1500	100			Almirah (Big steel)	7500	0	3	1	3	4	3	1	0	1	0	1	1	1	0	0	0	2	0	0	0	0	0	0	1	3	0	0	0	0	0	0	0	0	0
Catheter, mucus, rubber, open ended tip, size 14FR	2	50	0		Enamax 50 mg	500	8.65		Bandages 5 meters*10cm	1500	100			Almirah (Small steel)	5000	2	1	2	0	1	0	0	0	0	1	0	0	0	0	1	0	1	0	0	1	0	0	0	1	0	0	0	0	0	0	0	0	0	0
Catheter, nasal, rubber, open tip, funnel end, size 8Fr	0	0	0		Netoelopronide tab	500	8.25		Bandages 5 meters*15cm	3000	100			Almirahs (Small wooden)	4500	0	0	0	0	0	0	0	0	0	0	0	0	0	0	0	0	1	0	0	0	0	0	0	0	0	0	0	0	0	0	0	0	0	0
Catheter, suction, rubber, size 8Fr	0	50	5		Pkenytion Sodium tab	350	10.1		Biowaste polythene	2000	100			Armless chairs	1530	2	0	0	0	0	0	0	0	0	0	0	0	0	0	0	0	0	0	0	0	0	0	0	0	0	0	0	0	0	0	0	0	0	0
Cells for item 6 (Laryngoscope	1	50	2		Tab Salbutamol	500	0.35		Blade 11 no.	850	100			Bed side attendant chair	400	1	0	0	0	0	0	0	0	0	0	0	0	0	0	0	0	0	0	0	0	0	0	0	0	0	0	0	0	0	0	0	0	0	0
Dextrose ticks	0	50	2		Tab Altrex 0.25	350	4.28		Cotton wool absorbent surgical 500g packet	840	100			Bed side locker	3800	0	0	0	0	0	0	0	0	0	0	0	0	0	12	0	12	0	0	0	2	6	0	0	0	0	0	0	0	0	0	0	0	0	0
Infantometer: Measuring range 33-100 cm	1	50	5		Aplodil 5	500	6.29		Crape bandage BP 3 mtr x 10cm	0	0			Bed side Screen	2700	1	0	1	0	0	0	0	0	0	1	1	0	0	1	0	1	0	0	0	1	1	0	0	0	0	0	0	0	0	0	0	0	0	0
IV Cannulas (22 G and 24 G)	50	25	5		Vinplex Tab	1000	6.59		Crape bandage BP 3 mtr x 15cm	0	0			Bed side table	1500	0	0	0	0	0	0	0	0	0	0	0	0	0	2	0	0	0	0	0	0	0	0	0	0	0	0	0	0	0	0	0	0	0	0
IV infusion sets (adult and pediatrics)	50	20	5		Cipromec I/V	1000	2.8		Crape bandage BP 3 mtr x 7.5cm	0	0			Buckets	50	1	0	4	0	0	0	2	4	2	2	2	4	0	0	0	4	0	4	0	4	4	0	0	0	0	0	0	0	0	0	0	0	0	0
Lamp, ultra-violet (heat source) with floor stand	1	4500	3		Mor koff	1000	2.8		Disinfectant fluids (Phenly-Ltr)	480	35			Centrifuge	7000	0	0	0	0	0	0	0	1	0	0	0	0	0	0	0	0	0	0	0	0	0	0	0	0	0	0	0	0	0	0	0	0	0	0
Laryngoscope, infant, w/three blades and spare bulbs.	0	1500	5		Gentimark	1500	2.8		Disposable surgical rubber gloves 6.5	6000	35			CFL tubes	150	2	2	1	1	2	2	3	2	2	2	2	2	1	8	2	8	0	5	1	8	8	2	0	2	2	0	0	0	0	0	0	0	0	0
Lateral mask, with ventillatory bag, infant size	1	350	5		Povidine Iodine	250	26.8		Gauge cloth 90cm*18 mtr	500	100			Clock /watch	200	1	1	1	1	1	1	1	0	1	1	1	0	1	0	1	1	0	0	0	1	1	1	0	1	1	0	0	0	0	0	0	0	0	0
Nasal Prongs	0	0	0		Iron Folic Acid	500	0.3		Infusion set vented with needle for single use (IV set)	4000	18			Coat rack	200	0	0	0	5	0	0	0	0	0	0	0	0	0	0	0	0	0	0	0	0	0	0	0	0	0	0	0	0	0	0	0	0	0	0
Nasogastric tube ( 8,10,12 FG)	0	20	5		Cefotaxime Inj	500	13.21		IV Cannula 20 No.	4000	18			Curtain rods	400	1	2	1	2	2	2	3	1	1	1	1	1	1	3	2	3	0	2	2	4	4	1	1	2	2	0	0	0	0	0	0	0	0	0
Nebulisers/MD	0	2000	5		Ronac	3000	1.15		IV cannula 24 no.	4000	22			Curtains	300	2	4	0	5	4	4	6	2	4	4	2	0	3	6	3	6	0	4	4	12	8	3	2	6	4	0	0	0	0	0	0	0	0	0
Oropharyngeal airway (000-4 Guydel size	0	0	0		Jindox	100	49		Mouth wash	0	0			Cylinder	2500	0	0	0	0	0	0	0	0	0	0	0	1	0	1	0	1	0	5	0	2	1	0	0	0	0	0	0	0	0	0	0	0	0	0
Oxygen Cylinders	4	2500	5		Ampiclox disp Tab	150	63.27		Mucus suction trap	0	0			Delivery table	6800	0	0	0	0	0	0	0	0	0	0	0	0	0	0	0	0	0	2	0	2	0	0	0	0	0	0	0	0	0	0	0	0	0	0
Photo therapy Unit	0	10000	5		Pedio scab lotion	1000	11		Spirit	150	50			Dressing trolley	1500	1	0	0	0	0	0	0	0	0	0	0	1	0	1	1	1	0	1	0	1	1	0	0	0	0	0	0	0	0	0	0	0	0	0
Plastic/disposable syringes including tuberculin	1000	8	5		Calcium Gluconide tab	150	15		Surgical tape 25mm*9.1 meter	50	40			Drum with tap for storing water	500	0	0	1	0	0	0	0	0	0	0	0	0	0	0	1	0	0	1	0	0	0	0	0	0	0	0	0	0	0	0	0	0	0	0
Radiant warmers	1	25000	3		Amoxycilline	300	8.5		Surgical tape 50mm*9.1 meter	25	40			Examination bed or table	6800	0	0	1	0	0	0	0	0	0	1	1	1	0	0	0	0	0	0	0	2	0	0	0	0	0	0	0	0	0	0	0	0	0	0
Resuscitator, automatic, basinet type	0	0	0		Moxiclox L	500	8.44		Surgical tape 75mm*9.1 meter	25	40			Fans	1400	2	2	2	1	2	2	2	2	1	1	1	1	1	8	1	8	0	2	1	4	8	1	1	1	1	0	0	0	0	0	0	0	0	0
Scalp vein set No. 22 and 24	0	0	0		Ibugesic	500	5.92		Disposable syringe 2cc	500	3			Foot step	930	0	0	1	0	0	0	0	0	0	1	1	0	0	0	0	0	0	2	0	2	0	0	0	0	0	0	0	0	0	0	0	0	0	0
Stadiometer: Measuring range 60-200 cm	0	0	0		Cmox 375	25	423		Disposable syringe 5cc	1000	5			Hand washing basin	1000	1	0	0	0	0	0	1	0	1	1	0	1	0	0	0	0	0	1	0	1	0	1	0	1	0	0	0	0	0	0	0	0	0	0
Stilette, curved, for stiffening tracheal catheter SS	0	0	0		Clotsimazole vaginal	100	4.58		Gloves 6.5, 7, 7.5	2400	35			Height measuring stand	300	0	0	1	0	0	0	0	0	0	0	0	0	0	0	0	0	0	0	0	0	0	0	0	0	0	0	0	0	0	0	0	0	0	0
Thermometers	2	50	2		Dicyclomine Inj	2500	5.6		Root canal Reamers (45-80)	20	400			Inpatient iron bed	5900	0	0	0	0	0	0	0	0	0	0	0	0	0	12	0	11	0	1	0	0	10	0	0	0	0	0	0	0	0	0	0	0	0	0
Amalgam carrier	2	100	5		Gentamycine inj IP	1500	12.64		Root canal Reamers (15-40)	20	400			Kerosene stove	700	0	0	0	0	0	0	0	0	0	0	0	0	0	0	0	0	0	0	0	0	0	0	0	0	0	0	0	0	0	0	0	0	0	0
Artery forceps	2	50	5		Paromol 150	1500	1.17		Suture needles	100	15			Labour table	7000	0	0	0	0	0	0	0	0	0	0	0	0	0	0	0	0	0	0	0	0	0	0	0	0	0	0	0	0	0	0	0	0	0	0
Autoclave	1	50000	5		Pheniranine maleate Inj	1500	114		Self- etching bond	5	500			Large medicine cupboard	11250	1	0	0	0	0	0	0	0	0	0	0	0	2	0	1	0	0	0	0	0	0	1	0	0	0	0	0	0	0	0	0	0	0	0
Bone cutter	1	500	5		Ranitidine Hd Inj	2500	4.35		Silver alloy	20	1200			Large steel benches	2200	0	0	0	0	0	0	0	0	1	0	0	0	0	0	0	0	0	0	0	0	0	0	0	0	0	0	0	0	0	0	0	0	0	0
Cheatel forceps	2	100	0		ORS Powder	1000	10		Sodium hypochlorite	5	30			Large wooden benches	2000	0	0	0	0	0	0	0	0	0	0	0	0	0	0	0	0	0	1	0	0	0	0	0	0	0	0	0	0	0	0	0	0	0	0
Dental chair	1	230000	10		Cucet	100	30		Xylocaine	1000	35			Mattress	1300	0	0	0	0	0	0	0	0	0	0	0	0	0	12	0	11	0	1	1	1	10	2	1	0	0	0	0	0	0	0	0	0	0	0
Dapper glass	5	50	5		Maus DT 10 mg	250	10.9		Kodak X-ray films	1000	10			Medicine chest	9000	0	0	0	0	0	0	0	0	0	0	0	1	0	0	0	0	0	1	0	0	0	0	0	0	0	0	0	0	0	0	0	0	0	0
Dressing drum (big)	1	500	5		Tzole 500 mg	250	4.5		Developer and fixer	0	0			Medicine trolley	3800	0	0	0	0	0	0	0	0	0	0	0	1	0	0	0	0	0	1	0	1	0	0	0	0	0	0	0	0	0	0	0	0	0	0
Endo box	1	500	5		Sepmax Tab	1000	1.06		8 spreaders (15-40)	10	400			Metal chair	12000	2	0	1	0	5	0	1	0	1	2	0	0	0	0	0	0	0	0	0	0	0	0	0	0	0	0	0	0	0	0	0	0	0	0
Electric BP apparatus	0	1500	10		Micoclave 500	1000	15.84		Spreaders (45-80)	5	0			Metal file cabinet	5000	0	0	0	0	0	0	0	0	0	0	0	0	0	0	0	0	0	0	0	0	0	0	0	0	0	0	0	0	0	0	0	0	0	0
Glass mortar	1	50	0		Silver sulfadiazine cream	50	67		Kalsogen 10	20	0			Microscope	20000	0	0	0	0	0	0	0	1	0	0	0	0	0	0	0	0	0	0	0	0	0	0	0	0	0	0	0	0	0	0	0	0	0	0
Glass pestle	1	50	0		Lignocaine 2%	265	25		Formacresol	10	0			Mugs	50	1	0	1	0	0	0	0	1	0	0	0	1	0	0	0	0	0	1	0	0	0	0	0	0	0	0	0	0	0	0	0	0	0	0
Glass bead sterilizer	1	600	0		Polyvax	120	14.2		Orafil	0	0			Operation Lamp	36000	0	0	0	0	0	0	0	0	0	0	0	0	0	0	0	0	0	1	0	1	0	0	0	0	0	0	0	0	0	0	0	0	0	0
Hammer chisel	1	500	0		ASVS	100	260		Zinc phosphate cement	6	450			Plastic bin	50	1	1	1	1	2	1	2	1	1	2	1	1	1	6	1	3	0	2	1	1	2	1	1	1	1	0	0	0	0	0	0	0	0	0
Kidney tray	2	80	5		Morylxacin Tab IP	100	62.4		Zinc oxide	6	50			Refrigerator	13000	0	0	0	0	0	0	0	1	0	0	0	0	0	0	0	0	0	0	0	0	0	0	0	0	1	0	0	0	0	0	0	0	0	0
Matrix retainer (ivory)	2	35	5		A cin 500 mg	300	5.78		H-files	0	0			Rubber / plastic shutting	0	0	0	0	0	0	0	0	0	0	0	0	0	0	0	0	0	0	0	0	0	0	0	0	0	0	0	0	0	0	0	0	0	0	0
Light cure machine	1	3500	5		Saidex 2 ml	1500	1.96		Cotton	50	60			Sauce pan with lid	150	0	0	0	0	0	0	0	0	0	0	0	0	0	0	0	0	0	0	0	0	0	0	0	0	0	0	0	0	0	0	0	0	0	0
Mirror tops	5	400	5		H.Some 100	600	8.59		Spirit	20	50			Side Wall mounted fan	1200	1	0	0	0	1	0	0	0	0	0	0	0	0	0	0	0	0	0	0	0	0	0	0	0	0	0	0	0	0	0	0	0	0	0
Mirror handles	5	400	5		Clonet 2 ml	2000	1.9		K files (15-40)	30	300			Side wooden racks	1500	0	0	0	0	0	0	0	0	0	0	0	0	0	1	1	1	0	1	0	1	0	0	0	0	0	0	0	0	0	0	0	0	0	0
Plastic filling instruments	1	50	5		Propin 40mg	300	5.34		Kalgenol	0	0			Sink	700	0	0	0	0	0	0	1	1	0	0	0	0	0	0	0	0	0	1	0	1	0	0	0	0	0	0	0	0	0	0	0	0	0	0
Probe	5	160	5		Diclonine tab	500	3.25		Absorbent paper points (45-80)	12	0			Stool (steel )	1240	1	1	1	1	0	1	2	1	2	2	2	2	0	14	2	12	0	1	1	1	2	1	0	0	0	0	0	0	0	0	0	0	0	0
Tooth extraction forceps	1	500	0		Metronidazole tab IP	1000	0.67		Absorbent paper points (15-40)	12	0			Stool (wooden)	800	1	1	1	0	0	1	1	0	2	2	1	2	0	0	0	0	0	1	0	1	2	0	0	0	1	0	0	0	0	0	0	0	0	0
Tweezers	2	160	3		Diclofenac Sodium Tab	600	0.99		Calcium with paste + CaOH2 powder	5	800			stove 2 burner	1200	0	0	0	0	0	0	0	0	0	0	0	0	0	0	0	0	0	0	0	0	0	0	0	0	0	0	0	0	0	0	0	0	0	0
Steel tray	1	200	3		Ibrufen Tab	500	29.71		Diamond burs	100	40			Stretcher	1200	0	0	0	0	0	0	0	0	0	0	0	0	0	0	0	0	3	1	0	1	0	0	0	0	0	0	0	0	0	0	0	0	0	0
Operating light	0	2500	3		Phenodarditone tab	242	1.5		Gutta percha points (15-40)	50	200			Swab rack	1500	0	0	0	0	0	0	0	0	0	0	0	1	0	0	0	0	0	0	0	0	0	0	0	0	0	0	0	0	0	0	0	0	0	0
Halogen bulbs	1	600	3		Paracetamol tab	1000	4		Gutta percha points (45-80)	20	200			Telephone	2000	0	1	1	1	1	0	1	1	1	1	1	0	1	0	1	0	0	0	0	1	0	0	0	1	1	0	0	0	0	0	0	0	0	0
High and low vacuum motored suction	0	8000	3		Manamax 250	50	68		Glass Ionomer Cement	5	800			Three seater steel chairs	7200	2	0	0	0	0	0	0	0	0	0	0	0	0	0	0	0	15	0	0	0	0	0	0	0	0	0	0	0	0	0	0	0	0	0
Air rotor hand piece	1	10000	3		Zelid zel	1000	5.75		Mercury	10	1200			Wooden Table	10000	2	3	1	7	0	2	1	1	1	2	1	1	1	0	1	0	1	0	0	3	0	1	0	1	3	0	0	0	0	0	0	0	0	0
Micro motor 35000 rpm	0	10000	3		0	0	0		Polycarbonate cement	0	0			Oven	6000	1	0	1	0	0	0	0	1	0	0	0	0	0	0	0	0	0	0	0	0	0	0	0	0	0	0	0	0	0	0	0	0	0	0
EMS scalar	1	3000	3		0	0	0		Pyrocresol (formacresol)	10	0			Four seater chair	2800	0	0	0	0	0	0	0	0	0	0	0	0	0	0	0	0	0	0	0	0	0	0	0	0	0	0	0	0	0	0	0	0	0	0
3 way syringe	1	1500	3		0	0	0		crepe bandage 8x10 cm	0	0			Revolwing chair	1800	0	0	0	1	4	0	0	1	1	2	2	0	1	0	0	0	0	0	0	1	0	0	0	1	1	0	0	0	0	0	0	0	0	0
X ray viewer	0	500	3		0	0	0		Cotton gauge	0	0			Computer	30000	0	0	0	0	1	2	0	0	0	0	0	0	0	0	0	0	0	0	0	1	0	0	0	0	1	0	0	0	0	0	0	0	0	0
Compressor 3/4 HP with driver and filter	1	10000	3		0	0	0		IV cannula no. 18	0	0			Printer	3000	0	0	0	0	1	2	0	0	0	0	0	0	0	0	0	0	0	0	0	1	0	0	0	0	1	0	0	0	0	0	0	0	0	0
Stool with pneumatic cylinder	1	1800	3		0	0	0		IV cannula no. 20	0	0			Photostate	50000	0	0	0	0	1	0	0	0	0	0	0	0	0	0	0	0	0	0	0	0	0	0	0	0	0	0	0	0	0	0	0	0	0	0
Surgical curette	1	100	3		0	0	0		IV cannula no. 22	0	0			Plastic Chair	400	1	15	5	3	0	4	0	1	0	2	1	0	0	0	0	0	0	0	0	0	0	0	0	0	0	0	0	0	0	0	0	0	0	0
Sterilizer	1	1200	3		0	0	0		IV cannula no. 24	0	0			Cushion Chair	1500	0	3	1	1	0	2	0	0	0	2	2	0	3	0	3	0	0	0	0	5	0	0	0	4	5	0	0	0	0	0	0	0	0	0
Dental X-ray tube head	0	5000	3		0	0	0		Mouth wash	5	100			Inverter	12000	0	0	0	0	0	0	0	1	0	0	0	0	0	0	0	0	0	0	0	0	0	0	0	0	0	0	0	0	0	0	0	0	0	0
Dental X-ray turner with stand	0	5000	3		0	0	0		Mask triple layer	600	25			Wooden Chair	1500	0	0	0	0	0	0	1	0	2	0	0	0	0	0	0	0	0	0	0	2	0	0	0	0	0	0	0	0	0	0	0	0	0	0
Development box	0	500	3		0	0	0		Phenyl	10	45			SOFA	15000	0	0	0	0	0	0	0	0	0	0	0	0	0	0	0	0	0	0	0	0	0	0	0	1	0	0	0	0	0	0	0	0	0	0
Needle holder	2	100	3		0	0	0		Spirit	10	50			0	0	0	0	0	0	0	0	0	0	0	0	0	0	0	0	0	0	0	0	0	0	0	0	0	0	0	0	0	0	0	0	0	0	0	0
Electrical sterilizer	1	500	3		0	0	0		Savlon	24	45			0	0	0	0	0	0	0	0	0	0	0	0	0	0	0	0	0	0	0	0	0	0	0	0	0	0	0	0	0	0	0	0	0	0	0	0
Cotton drum	1	400	3		0	0	0		0	0	0			0	0	0	0	0	0	0	0	0	0	0	0	0	0	0	0	0	0	0	0	0	0	0	0	0	0	0	0	0	0	0	0	0	0	0	0
Steel Almirah	1	7500	10		0	0	0		0	0	0			0	0	0	0	0	0	0	0	0	0	0	0	0	0	0	0	0	0	0	0	0	0	0	0	0	0	0	0	0	0	0	0	0	0	0	0
Needle destroyer	1	500	5		0	0	0		0	0	0			0	0	0	0	0	0	0	0	0	0	0	0	0	0	0	0	0	0	0	0	0	0	0	0	0	0	0	0	0	0	0	0	0	0	0	0
Revolving doctor chair	1	1800	5		0	0	0		0	0	0			0	0	0	0	0	0	0	0	0	0	0	0	0	0	0	0	0	0	0	0	0	0	0	0	0	0	0	0	0	0	0	0	0	0	0	0
Visiting chair	1	400	5		0	0	0		0	0	0			0	0	0	0	0	0	0	0	0	0	0	0	0	0	0	0	0	0	0	0	0	0	0	0	0	0	0	0	0	0	0	0	0	0	0	0
Glass slab	2	35	5		0	0	0		0	0	0			0	0	0	0	0	0	0	0	0	0	0	0	0	0	0	0	0	0	0	0	0	0	0	0	0	0	0	0	0	0	0	0	0	0	0	0
Matrix bands (ivory)	2	35	5		0	0	0		0	0	0			0	0	0	0	0	0	0	0	0	0	0	0	0	0	0	0	0	0	0	0	0	0	0	0	0	0	0	0	0	0	0	0	0	0	0	0
Light cure composite	1	3500	5		0	0	0		0	0	0			0	0	0	0	0	0	0	0	0	0	0	0	0	0	0	0	0	0	0	0	0	0	0	0	0	0	0	0	0	0	0	0	0	0	0	0
Mucus suction trap	1	10	5		0	0	0		0	0	0			0	0	0	0	0	0	0	0	0	0	0	0	0	0	0	0	0	0	0	0	0	0	0	0	0	0	0	0	0	0	0	0	0	0	0	0
Thermometer	0	100	5		0	0	0		0	0	0			0	0	0	0	0	0	0	0	0	0	0	0	0	0	0	0	0	0	0	0	0	0	0	0	0	0	0	0	0	0	0	0	0	0	0	0
Normal Dekivery Kit	2	450	3		0	0	0		0	0	0			0	0	0	0	0	0	0	0	0	0	0	0	0	0	0	0	0	0	0	0	0	0	0	0	0	0	0	0	0	0	0	0	0	0	0	0
Equipment for assisted vacuum delivery	1	0	0		0	0	0		0	0	0			0	0	0	0	0	0	0	0	0	0	0	0	0	0	0	0	0	0	0	0	0	0	0	0	0	0	0	0	0	0	0	0	0	0	0	0
IUCD insertion kit	1	0	0		0	0	0		0	0	0			0	0	0	0	0	0	0	0	0	0	0	0	0	0	0	0	0	0	0	0	0	0	0	0	0	0	0	0	0	0	0	0	0	0	0	0
Refrigerator	2	13000	8		0	0	0		0	0	0			0	0	0	0	0	0	0	0	0	0	0	0	0	0	0	0	0	0	0	0	0	0	0	0	0	0	0	0	0	0	0	0	0	0	0	0
ILR Small and DF Small	3	40000	8		0	0	0		0	0	0			0	0	0	0	0	0	0	0	0	0	0	0	0	0	0	0	0	0	0	0	0	0	0	0	0	0	0	0	0	0	0	0	0	0	0	0
Cold Boxes small one	2	0	0		0	0	0		0	0	0			0	0	0	0	0	0	0	0	0	0	0	0	0	0	0	0	0	0	0	0	0	0	0	0	0	0	0	0	0	0	0	0	0	0	0	0
Vaccine Carriers with 4 ice packs	65	500	0		0	0	0		0	0	0			0	0	0	0	0	0	0	0	0	0	0	0	0	0	0	0	0	0	0	0	0	0	0	0	0	0	0	0	0	0	0	0	0	0	0	0
Spare ice pack box	500	450	3		0	0	0		0	0	0			0	0	0	0	0	0	0	0	0	0	0	0	0	0	0	0	0	0	0	0	0	0	0	0	0	0	0	0	0	0	0	0	0	0	0	0
Thermometres	3	100	5		0	0	0		0	0	0			0	0	0	0	0	0	0	0	0	0	0	0	0	0	0	0	0	0	0	0	0	0	0	0	0	0	0	0	0	0	0	0	0	0	0	0
Kidney tray	6	75	5		0	0	0		0	0	0			0	0	0	0	0	0	0	0	0	0	0	0	0	0	0	0	0	0	0	0	0	0	0	0	0	0	0	0	0	0	0	0	0	0	0	0
Bowl	2	100	3		0	0	0		0	0	0			0	0	0	0	0	0	0	0	0	0	0	0	0	0	0	0	0	0	0	0	0	0	0	0	0	0	0	0	0	0	0	0	0	0	0	0
Cheatel forceps	4	100	3		0	0	0		0	0	0			0	0	0	0	0	0	0	0	0	0	0	0	0	0	0	0	0	0	0	0	0	0	0	0	0	0	0	0	0	0	0	0	0	0	0	0
Torch	3	150	2		0	0	0		0	0	0			0	0	0	0	0	0	0	0	0	0	0	0	0	0	0	0	0	0	0	0	0	0	0	0	0	0	0	0	0	0	0	0	0	0	0	0
Apron lead	2	2200	0		0	0	0		0	0	0			0	0	0	0	0	0	0	0	0	0	0	0	0	0	0	0	0	0	0	0	0	0	0	0	0	0	0	0	0	0	0	0	0	0	0	0
Dark room accessoris	1	250	3		0	0	0		0	0	0			0	0	0	0	0	0	0	0	0	0	0	0	0	0	0	0	0	0	0	0	0	0	0	0	0	0	0	0	0	0	0	0	0	0	0	0
Diagnostic X-Ray Unit 20 C 7300 m A with automatic Device	1	150000	5		0	0	0		0	0	0			0	0	0	0	0	0	0	0	0	0	0	0	0	0	0	0	0	0	0	0	0	0	0	0	0	0	0	0	0	0	0	0	0	0	0	0
Film clips	20	30	3		0	0	0		0	0	0			0	0	0	0	0	0	0	0	0	0	0	0	0	0	0	0	0	0	0	0	0	0	0	0	0	0	0	0	0	0	0	0	0	0	0	0
Lead sheets	2	4680	3		0	0	0		0	0	0			0	0	0	0	0	0	0	0	0	0	0	0	0	0	0	0	0	0	0	0	0	0	0	0	0	0	0	0	0	0	0	0	0	0	0	0
X Ray protection screen	1	2200	3		0	0	0		0	0	0			0	0	0	0	0	0	0	0	0	0	0	0	0	0	0	0	0	0	0	0	0	0	0	0	0	0	0	0	0	0	0	0	0	0	0	0
X Ray Film Processing tank	3	4160	5		0	0	0		0	0	0			0	0	0	0	0	0	0	0	0	0	0	0	0	0	0	0	0	0	0	0	0	0	0	0	0	0	0	0	0	0	0	0	0	0	0	0
X Ray view Box	1	2500	5		0	0	0		0	0	0			0	0	0	0	0	0	0	0	0	0	0	0	0	0	0	0	0	0	0	0	0	0	0	0	0	0	0	0	0	0	0	0	0	0	0	0
0	0	0	0		0	0	0		0	0	0
0	0	0	0		0	0	0		0	0	0
0	0	0	0		0	0	0		0	0	0
0	0	0	0		0	0	0
0	0	0	0		0	0	0
0	0	0	0		0	0	0
0	0	0	0		0	0	0
0	0	0	0		0	0	0
0	0	0	0		0	0	0
0	0	0	0		0	0	0
0	0	0	0		0	0	0
0	0	0	0		0	0	0
0	0	0	0		0	0	0
0	0	0	0		0	0	0
0	0	0	0		0	0	0
0	0	0	0		0	0	0
0	0	0	0		0	0	0
0	0	0	0		0	0	0
0	0	0	0		0	0	0
0	0	0	0		0	0	0
0	0	0	0		0	0	0
0	0	0	0		0	0	0
0	0	0	0		0	0	0
0	0	0	0		0	0	0
0	0	0	0		0	0	0
0	0	0	0		0	0	0
0	0	0	0		0	0	0
0	0	0	0		0	0	0
0	0	0	0		0	0	0
0	0	0	0		0	0	0
0	0	0	0		0	0	0
0	0	0	0		0	0	0
0	0	0	0		0	0	0
0	0	0	0		0	0	0
0	0	0	0		0	0	0
0	0	0	0		0	0	0
0	0	0	0		0	0	0
0	0	0	0		0	0	0
0	0	0	0		0	0	0
0	0	0	0		0	0	0
0	0	0	0		0	0	0
0	0	0	0		0	0	0
0	0	0	0		0	0	0
0	0	0	0		0	0	0
0	0	0	0		0	0	0
0	0	0	0		0	0	0
0	0	0	0		0	0	0
0	0	0	0		0	0	0
0	0	0	0		0	0	0
0	0	0	0		0	0	0
0	0	0	0		0	0	0
0	0	0	0		0	0	0
0	0	0	0		0	0	0
0	0	0	0		0	0	0
0	0	0	0		0	0	0
0	0	0	0		0	0	0
0	0	0	0		0	0	0
0	0	0	0		0	0	0
0	0	0	0		0	0	0
0	0	0	0		0	0	0
0	0	0	0		0	0	0
0	0	0	0		0	0	0
0	0	0	0		0	0	0
0	0	0	0		0	0	0
0	0	0	0		0	0	0
0	0	0	0		0	0	0
0	0	0	0		0	0	0
0	0	0	0		0	0	0
0	0	0	0		0	0	0
0	0	0	0		0	0	0
0	0	0	0		0	0	0
0	0	0	0		0	0	0
0	0	0	0		0	0	0
0	0	0	0		0	0	0
0	0	0	0		0	0	0
0	0	0	0		0	0	0
0	0	0	0		0	0	0
0	0	0	0		0	0	0
0	0	0	0		0	0	0
0	0	0	0		0	0	0
0	0	0	0		0	0	0
0	0	0	0		0	0	0
0	0	0	0		0	0	0
0	0	0	0		0	0	0
0	0	0	0		0	0	0
0	0	0	0		0	0	0
0	0	0	0		0	0	0
0	0	0	0		0	0	0
0	0	0	0		0	0	0
					0	0	0
					0	0	0
					0	0	0
					0	0	0
					0	0	0
					0	0	0
					0	0	0
					0	0	0
					0	0	0
					0	0	0
					0	0	0
					0	0	0
					0	0	0
					0	0	0
					0	0	0
					0	0	0
					0	0	0
					0	0	0
					0	0	0
					0	0	0
					0	0	0
					0	0	0
					0	0	0
					0	0	0
					0	0	0
					0	0	0
					0	0	0
					0	0	0
					0	0	0
					0	0	0
					0	0	0
					0	0	0
					0	0	0
					0	0	0
					0	0	0
					0	0	0
					0	0	0
					0	0	0
					0	0	0
					0	0	0
					0	0	0
					0	0	0
					0	0	0
					0	0	0
					0	0	0
					0	0	0
					0	0	0
					0	0	0
					0	0	0
					0	0	0
					0	0	0
					0	0	0
					0	0	0
					0	0	0
					0	0	0
					0	0	0
					0	0	0
					0	0	0
					0	0	0
					0	0	0
					0	0	0
					0	0	0
					0	0	0
					0	0	0
					0	0	0
					0	0	0
					0	0	0
					0	0	0
					0	0	0
					0	0	0
					0	0	0
					0	0	0
					0	0	0
					0	0	0
					0	0	0
					0	0	0
					0	0	0
					0	0	0
					0	0	0
					0	0	0
					0	0	0
					0	0	0
					0	0	0
					0	0	0
					0	0	0
					0	0	0
					0	0	0
					0	0	0
					0	0	0
					0	0	0
					0	0	0
					0	0	0
					0	0	0
					0	0	0
					0	0	0
					0	0	0
					0	0	0
					0	0	0
					0	0	0
					0	0	0
					0	0	0
					0	0	0
					0	0	0
					0	0	0
					0	0	0
					0	0	0
					0	0	0
					0	0	0
					0	0	0
					0	0	0
					0	0	0
					0	0	0
					0	0	0
					0	0	0
					0	0	0
					0	0	0
					0	0	0
					0	0	0
					0	0	0
					0	0	0
					0	0	0
					0	0	0
					0	0	0
					0	0	0
					0	0	0
					0	0	0
					0	0	0
					0	0	0
					0	0	0
					0	0	0
					0	0	0
					0	0	0
					0	0	0
					0	0	0
					0	0	0
					0	0	0
					0	0	0
					0	0	0
					0	0	0
					0	0	0
					0	0	0
					0	0	0
					0	0	0
					0	0	0
					0	0	0
					0	0	0
					0	0	0
					0	0	0
					0	0	0
					0	0	0
					0	0	0
					0	0	0
					0	0	0
					0	0	0
					0	0	0
					0	0	0
					0	0	0
					0	0	0
					0	0	0
					0	0	0
					0	0	0
					0	0	0
					0	0	0
					0	0	0
					0	0	0
					0	0	0
					0	0	0
					0	0	0
					0	0	0
					0	0	0
					0	0	0
					0	0	0
					0	0	0
					0	0	0
					0	0	0
					0	0	0
					0	0	0
					0	0	0
					0	0	0
					0	0	0
					0	0	0
					0	0	0
					0	0	0
					0	0	0
					0	0	0
					0	0	0
					0	0	0
					0	0	0
					0	0	0
					0	0	0
					0	0	0
					0	0	0
					0	0	0
					0	0	0
					0	0	0
					0	0	0
					0	0	0
					0	0	0
					0	0	0
					0	0	0
					0	0	0
					0	0	0
					0	0	0
					0	0	0
					0	0	0
					0	0	0
					0	0	0
					0	0	0
					0	0	0
					0	0	0
					0	0	0
					0	0	0
					0	0	0
[truncated: 53 more columns]

## Sheet: PHC1
Costing assumptions
	Discount Rate	0.05
	AMC Rate	0.1
	Year of cost	2012-13
	GDP deflator for the year of data collection	8
	Local currency	INR
	Average exchange rate of local currency to US$	47.89
	GDP Adjustment factor	1
Facility information
	Public holidays in last year (Excluding sundays)	28
	Days per week facility is closed	1
	Hours per day facility is open	6
	Average length of stay in facility:click to jump	1.6
	0	0
Human Resources									Capital space
S.no	Staff				Annual Allowances
	Designation	Monthly Salary	Leave days in last financial year for each staff	Incentive/other allowances like TA/DA received for training	Total housing allowance (if received)	Total uniform allownce	Total transport allowance		Rental amonut per 100 sq feet	1500
1	Medical officer 1	79000	5	5000	0	0	0
2	Medical officer 2	79000	7	4000	0	0	0		Medical officer room 1	120
3	Dental officer	50000	4	2000	0	0	0		Medical officer room 2	120
4	Dental Assistant	15000	1	0	0	0	0		Investigation lab	100
5	Lady health visitor	33500	12	0	0	0	0		Dental clinic	150
6	Laboratory technician 1	31627	10	0	0	0	0		DOTS clinic	60
7	Laboratory technician 2	25000	10	0	0	0	0		Labour ward	120
8	Staff nurse 1	10350	12	0	0	0	0		General ward	120
9	Information assistant	7700	7	0	0	0	0		Emergency	120
10	Class 4/ sweeper	13000	5	0	0	0	0		Delivery room	100
11	Staff nurse 2	18500	5	0	0	0	0		Delivery hut	870
12	Staff nurse 3	18500	5	0	0	0	0		Waiting area 1	50
13	Staff nurse 4	18500	5	0	0	0	0		Waiting area 2	50
14	Class 4/ sweeper	13000	8	0	0	0	0		Waiting area 3	100
15	Class 4/ sweeper	13000	8	0	0	0	0		Waiting area 4	100
16	Driver	16000	8	0	0	0	0		Store room	150
17	0	0	0	0	0	0	0		Injection and ANC room	180
18	0	0	0	0	0	0	0		Pharmacy	120
19	0	0	0	0	0	0	0		MCH room	240
20	0	0	0	0	0	0	0		Open space	1000
21	0	0	0	0	0	0	0		HMIS ROOM	100
22	0	0	0	0	0	0	0		0	0
23	0	0	0	0	0	0	0		Dental laboratory	100
24	0	0	0	0	0	0	0		0	0
25	0	0	0	0	0	0	0		0	0
26	0	0	0	0	0	0	0		0	0
27	0	0	0	0	0	0	0		0	0
28	0	0	0	0	0	0	0		0	0
29	0	0	0	0	0	0	0		0	0
30	0	0	0	0	0	0	0		0	0
31	0	0	0	0	0	0	0		0	0
32	0	0	0	0	0	0	0		0	0
33	0	0	0	0	0	0	0		0	0
34	0	0	0	0	0	0	0		0	0
35	0	0	0	0	0	0	0		0	0
36	0	0	0	0	0	0	0		0	0
37	0	0	0	0	0	0	0		0	0
38	0	0	0	0	0	0	0		0	0
39	0	0	0	0	0	0	0		0	0
40	0	0	0	0	0	0	0		0	0
41	0	0	0	0	0	0	0		0	0
42	0	0	0	0	0	0	0		0	0
43	0	0	0	0	0	0	0		0	0
44	0	0	0	0	0	0	0		0	0
45	0	0	0	0	0	0	0		0	0
46	0	0	0	0	0	0	0		0	0
47	0	0	0	0	0	0	0		0	0
48	0	0	0	0	0	0	0		0	0
49	0	0	0	0	0	0	0		0	0
50	0	0	0	0	0	0	0		0	0
51	0	0	0	0	0	0	0		0	0
52	0	0	0	0	0	0	0		0	0
53	0	0	0	0	0	0	0		0	0
54	0	0	0	0	0	0	0		0	0
55	0	0	0	0	0	0	0		0	0
56	0	0	0	0	0	0	0		0	0
57	0	0	0	0	0	0	0		0	0
58	0	0	0	0	0	0	0		0	0
59	0	0	0	0	0	0	0		0	0
60	0	0	0	0	0	0	0		0	0
61	0	0	0	0	0	0	0		0	0
62	0	0	0	0	0	0	0		0	0
63	0	0	0	0	0	0	0		0	0
64	0	0	0	0	0	0	0		0	0
65	0	0	0	0	0	0	0		0	0
66	0	0	0	0	0	0	0		0	0
67	0	0	0	0	0	0	0		0	0
68	0	0	0	0	0	0	0		0	0
69	0	0	0	0	0	0	0		0	0
70	0	0	0	0	0	0	0		0	0
71	0	0	0	0	0	0	0		0	0
72	0	0	0	0	0	0	0		0	0
73	0	0	0	0	0	0	0		0	0
74	0	0	0	0	0	0	0		0	0
75	0	0	0	0	0	0	0		0	0
76	0	0	0	0	0	0	0		0	0
77	0	0	0	0	0	0	0		0	0
78	0	0	0	0	0	0	0		0	0
79	0	0	0	0	0	0	0		0	0
80	0	0	0	0	0	0	0		0	0
81	0	0	0	0	0	0	0		0	0
82	0	0	0	0	0	0	0		0	0
83	0	0	0	0	0	0	0		0	0
84	0	0	0	0	0	0	0		0	0
85	0	0	0	0	0	0	0		0	0
86	0	0	0	0	0	0	0		0	0
87	0	0	0	0	0	0	0		0	0
88	0	0	0	0	0	0	0		0	0
89	0	0	0	0	0	0	0		0	0
90	0	0	0	0	0	0	0		0	0
91	0	0	0	0	0	0	0		0	0
92	0	0	0	0	0	0	0		0	0
93	0	0	0	0	0	0	0		0	0
94	0	0	0	0	0	0	0		0	0
95	0	0	0	0	0	0	0		0	0
96	0	0	0	0	0	0	0		0	0
97	0	0	0	0	0	0	0		0	0
98	0	0	0	0	0	0	0		0	0
99	0	0	0	0	0	0	0		0	0
100	0	0	0	0	0	0	0		0	0
101	0	0	0	0	0	0	0		0	0
102	0	0	0	0	0	0	0		0	0
103	0	0	0	0	0	0	0		0	0
104	0	0	0	0	0	0	0		0	0
105	0	0	0	0	0	0	0		0	0
106	0	0	0	0	0	0	0		0	0
107	0	0	0	0	0	0	0		0	0
108	0	0	0	0	0	0	0		0	0
109	0	0	0	0	0	0	0		0	0
110	0	0	0	0	0	0	0		0	0
111	0	0	0	0	0	0	0		0	0
112	0	0	0	0	0	0	0		0	0
113	0	0	0	0	0	0	0		0	0
114	0	0	0	0	0	0	0		0	0
115	0	0	0	0	0	0	0		0	0
116	0	0	0	0	0	0	0		0	0
117	0	0	0	0	0	0	0		0	0
118	0	0	0	0	0	0	0		0	0
119	0	0	0	0	0	0	0		0	0
120	0	0	0	0	0	0	0		0	0
121	0	0	0	0	0	0	0		0	0
122	0	0	0	0	0	0	0		0	0
123	0	0	0	0	0	0	0		0	0
124	0	0	0	0	0	0	0		0	0
125	0	0	0	0	0	0	0		0	0
126	0	0	0	0	0	0	0		0	0
127	0	0	0	0	0	0	0		0	0
128	0	0	0	0	0	0	0		0	0
129	0	0	0	0	0	0	0		0	0
130	0	0	0	0	0	0	0		0	0
131	0	0	0	0	0	0	0		0	0
132	0	0	0	0	0	0	0		0	0
133	0	0	0	0	0	0	0		0	0
134	0	0	0	0	0	0	0		0	0
135	0	0	0	0	0	0	0		0	0
136	0	0	0	0	0	0	0		0	0
137	0	0	0	0	0	0	0		0	0
138	0	0	0	0	0	0	0		0	0
139	0	0	0	0	0	0	0		0	0
140	0	0	0	0	0	0	0		0	0
141	0	0	0	0	0	0	0		0	0
142	0	0	0	0	0	0	0		0	0
143	0	0	0	0	0	0	0		0	0
144	0	0	0	0	0	0	0		0	0
145	0	0	0	0	0	0	0		0	0
146	0	0	0	0	0	0	0		0	0
147	0	0	0	0	0	0	0		0	0
148	0	0	0	0	0	0	0		0	0
149	0	0	0	0	0	0	0		0	0
150	0	0	0	0	0	0	0		0	0
151	0	0	0	0	0	0	0		0	0
152	0	0	0	0	0	0	0		0	0
153	0	0	0	0	0	0	0		0	0
154	0	0	0	0	0	0	0		0	0
155	0	0	0	0	0	0	0		0	0
156	0	0	0	0	0	0	0		0	0
157	0	0	0	0	0	0	0		0	0
158	0	0	0	0	0	0	0		0	0
159	0	0	0	0	0	0	0		0	0
160	0	0	0	0	0	0	0		0	0
161	0	0	0	0	0	0	0		0	0
162	0	0	0	0	0	0	0		0	0
163	0	0	0	0	0	0	0		0	0
164	0	0	0	0	0	0	0		0	0
165	0	0	0	0	0	0	0		0	0
166	0	0	0	0	0	0	0		0	0
167	0	0	0	0	0	0	0		0	0
168	0	0	0	0	0	0	0		0	0
169	0	0	0	0	0	0	0		0	0
170	0	0	0	0	0	0	0		0	0
171	0	0	0	0	0	0	0		0	0
172	0	0	0	0	0	0	0		0	0
173	0	0	0	0	0	0	0		0	0
174	0	0	0	0	0	0	0		0	0
175	0	0	0	0	0	0	0		0	0
176	0	0	0	0	0	0	0		0	0
177	0	0	0	0	0	0	0		0	0
178	0	0	0	0	0	0	0		0	0
179	0	0	0	0	0	0	0		0	0
180	0	0	0	0	0	0	0		0	0
181	0	0	0	0	0	0	0		0	0
182	0	0	0	0	0	0	0		0	0
183	0	0	0	0	0	0	0		0	0
184	0	0	0	0	0	0	0		0	0
185	0	0	0	0	0	0	0		0	0
186	0	0	0	0	0	0	0		0	0
187	0	0	0	0	0	0	0		0	0
188	0	0	0	0	0	0	0		0	0
189	0	0	0	0	0	0	0		0	0
190	0	0	0	0	0	0	0		0	0
191	0	0	0	0	0	0	0		0	0
192	0	0	0	0	0	0	0		0	0
193	0	0	0	0	0	0	0		0	0
194	0	0	0	0	0	0	0		0	0
195	0	0	0	0	0	0	0		0	0
196	0	0	0	0	0	0	0		0	0
197	0	0	0	0	0	0	0		0	0
198	0	0	0	0	0	0	0		0	0
199	0	0	0	0	0	0	0		0	0
200	0	0	0	0	0	0	0		0	0
Services detail
	Ante natal care (HB estimation, BP, TT, Physical Exam, IFA)	Institutional deliveries	Post natal care	New born care corner	Immunisation	Routine OPD (over 5)	Routine OPD (U-5 )	Family Planning: Tubectomy motivation	Tubectomy procedure	Family Planning: IUCD motivation	IUCD procedure	Family planning: Counselling Oral pill and Condom distribution	Special care services:Primary management wounds/fracture/abscess drainage/burns	AYUSH services	Dental services	DOTS provision	Meeting CHC	Meeting with ANM’s from Sub centre/ PHC meeting	Family planning camp	Pulse polio immunisation	School health service	Village Health and Nutrition days	IEC Activities related to National Health programmes	Health camps for treatment of minor ailments	Disease surveillance (Early detection of cases (as per IDSP guidelines)and Control of local endemic diseases	Recording of vital events/HMIS	House to house surveys	Water and Sanitation(Disinfection of drinking water source , Promotion of sanitation)	Monitoring and supervision of Sub centres	Trainings conducted for staff at the facility	Support activities for all direct servicesLike cleanliness, sweeping, clerical work	Routine IPD	Referral to higher institutions
OPD services (annual)	0		0		0	62923	80	0		0				0	2631	114																	1
Out reach	554		119		4339			0		250		0							24	3	3	0	6	44				0
IPD Services		91		91					0		26		1845																			933
Administration																									52	288	1
Ancillary																	24	24											144	0
Supportive activiites																															200
Section2
Equipment/ other items			Average life		Drugs				Consumables					Furnitute items		Quantity							Quantity				Quantity							Quantity
	Quantity	Price				Quantity	Price			Quantity	Price				Unit cost	Medical officer room 1	Medical officer room 2	Investigation lab	Dental clinic	DOTS clinic	Labour ward	General ward	Emergency	Delivery room	Delivery hut	Waiting area 1	Waiting area 2	Waiting area 3	Waiting area 4	Store room	Injection and ANC room	Pharmacy	MCH room	Open space	HMIS ROOM	0	Dental laboratory	0	0	0	0	0	0	0	0	0	0	0	0
Ambu Bag( Paediatric size) with Baby mask	2	1200	2		Aceclofenac	4000	1.25		200 watt Bulb	1	60			Almirahs (Small wooden)	4500	0	0	0	0	0	0	0	0	0	0	0	0	0	0	0	0	0	0	0	0	0	0	0	0	0	0	0	0	0	0	0	0	0	0
Artery Forceps, straight, 160mm Stainless steel	2	120	2		Acetylsalicylic acid	1850	1.5		Disposable Cord clamp	1	3.5			Almirah (Small steel)	5000	0	0	0	0	0	0	0	0	0	0	0	0	0	0	0	0	0	1	0	0	0	0	0	0	0	0	0	0	0	0	0	0	0	0
Basin 825 ml., ss (Stainless Steel) Ref. IS 3992	3	800	10		Acyclovir	650	0.64		Disposable gloves	200	35			Almirah (Big steel)	7500	0	1	0	1	0	0	0	1	0	1	0	0	0	0	0	0	1	2	0	1	0	0	0	0	0	0	0	0	0	0	0	0	0	0
Basin deep (capacity 6litre) ss Ref: IS: 5764	1	1000	10		Adrenaline	24	4.31		Disposable lancet (Pricking needles)	200	20			Armless chairs (plastic)	450	0	0	0	0	0	6	0	0	0	0	0	0	0	0	0	0	0	1	0	0	0	0	0	0	0	0	0	0	0	0	0	0	0	0
BP apparatus Aneroid 300 mm with cuff IS:7652	4	1400	5		Albendazole Chewable	8616	19.8		Dry cell / Battery	5	20			Bed side locker	3800	0	0	0	0	0	0	3	0	0	0	0	0	0	0	0	0	0	0	0	0	0	0	0	0	0	0	0	0	0	0	0	0	0	0
Cheatle’s Forcep	1	100	3		Allopurinol	80	2.5		Extractor,mucus,20ml,ster,disp Dee Lee	50	10			Bed side table	3000	0	0	0	0	0	0	0	0	0	0	0	0	0	0	0	0	0	0	0	0	0	0	0	0	0	0	0	0	0	0	0	0	0	0
Clinical Thermometer oral & rectal	3	100	2		Alprazolam	3250	1.4		Glass Slide box of 25 slides	1	500			Buckets	50	0	0	0	0	0	0	0	0	0	0	0	0	0	0	0	0	1	0	0	0	0	0	0	0	0	0	0	0	0	0	0	0	0	0
Cord cutting Scissors, Blunt, curved on flat, 160mmSS	2	150	3		Aluminium hydroxide + magnesium hydroxide + Simethicone	16635	36		I / V Cannula	505	20			Centrifuge	7000	0	0	1	0	0	0	0	0	0	0	0	0	0	0	0	0	0	0	0	0	0	0	0	0	0	0	0	0	0	0	0	0	0	0
Cusco’s/Graves Speculum vaginal bi-valve medium	2	200	3		Amikacin	88	18		Intravenous set	420	20			Curtains	300	2	2	1	0	0	0	0	0	0	1	0	0	0	0	0	0	0	0	0	0	0	0	0	0	0	0	0	0	0	0	0	0	0	0
Dressing Drum with cover 0.945 liters stainless Steel	3	550	5		Amlodipine	9500	1.3		Oxygen Cylinder	2	2500			Curtain rods	400	2	2	1	0	0	0	0	0	0	1	0	0	0	0	0	0	2	0	0	0	0	0	0	0	0	0	0	0	0	0	0	0	0	0
Dressing Forceps (spring type), 160mm, stainless steel	2	120	5		Amoxicillin (anhydrous powder)	716	19.5		Partograph charts	100	16			Clock /watch	200	1	0	1	0	0	0	0	0	0	1	0	0	0	0	0	0	0	1	0	0	0	0	0	0	0	0	0	0	0	0	0	0	0	0
Flashlight / Torch Box-type pre-focused (4 cell)	1	260	5		Amoxicillin (anhydrous)	30840	2		Sterile Gloves	150	45			Coat rack	200	0	0	0	0	0	0	0	0	0	0	0	0	0	0	0	0	0	0	0	0	0	0	0	0	0	0	0	0	0	0	0	0	0	0
Foetoscope	1	75	5		Amoxicillin + clavulanic acid	450	35		Syringes (AD) 0.5 ml. for immunization	500	5			CFL tubes	150	0	0	1	0	0	0	2	0	0	0	0	0	0	0	0	0	0	0	0	0	0	0	0	0	0	0	0	0	0	0	0	0	0	0
Hemoglobinometer –set Sahli type complete	1	800	5		Ampicillin (sodium powder)	110	40		Syringes (AD) 0.1 ml.for immunization	500	3			Delivery bed	6800	0	0	1	0	0	0	0	0	1	0	0	0	0	0	0	0	0	0	0	0	0	0	0	0	0	0	0	0	0	0	0	0	0	0
Hub Cutter electric	10	200	5		Anti Allergic	15	19.59		Tube,feeding,CH07,L40cm,ster,disp	40	10			Drum with tap for storing water	500	0	0	1	0	0	0	0	0	0	0	0	0	0	0	0	0	0	0	0	0	0	0	0	0	0	0	0	0	0	0	0	0	0	0
I/V Stand	2	425	10		Anti Rabies vaccine (Chick-Embryo/Verocell/Human Diploid) (ID)	414	198		Urine Pregnancy test Kits	50	10			Examination bed or table	6885	1	1	3	0	1	0	0	1	0	0	0	0	0	0	0	0	0	0	0	1	0	0	0	0	0	0	0	0	0	0	0	0	0	0
Ice pack box	50	100	5		Anti Rabies vaccine (Chick-Embryo/Verocell/Human Diploid) (IM)	25	138.5		Whole Blood Finger Prick HIV Rapid Test and STI Screening Test each	50	1233			Fans	1400	1	2	1	0	2	0	1	1	0	0	1	0	3	0	0	0	1	1	0	1	0	0	0	0	0	0	0	0	0	0	0	0	0	0
Kelly’s hemostat Forceps straight 140mm ss	0	75	5		Anti-RHO-D Immunoglobulin(Human) Injection	1	1850		Malaria kit	300	45			Foot step	930	1	1	1	0	1	0	0	1	0	0	0	0	0	0	0	0	0	0	0	0	0	0	0	0	0	0	0	0	0	0	0	0	0	0
Kidney tray	5	75	5		Ascorbic acid	50	8.6		0	0	0			Hand washing basin	1000	1	1	1	1	0	0	0	1	1	1	0	0	0	0	0	0	0	0	0	0	0	0	0	0	0	0	0	0	0	0	0	0	0	0
Measuring Jug 1 litre –ss	1	150	5		Atenolol	13400	1.46		Spirit (200 ml bottle)	10	40			Inpatient bed	5900	0	0	0	0	0	0	4	2	0	1	0	0	0	0	0	0	0	0	0	0	0	0	0	0	0	0	0	0	0	0	0	0	0	0
Measuring Tape	1	50	2		Atorvastatin	100	5		Surgical tape	33	300			Kerosene stove	700	0	0	1	0	0	0	0	0	0	0	0	0	0	0	0	0	0	0	0	0	0	0	0	0	0	0	0	0	0	0	0	0	0	0
Plain Forceps	1	75	2		Atropine (sulphate)	23	2		Cotton roll	17	150			Labour table	7000	0	0	1	0	0	0	0	0	1	0	0	0	0	0	0	0	0	0	0	0	0	0	0	0	0	0	0	0	0	0	0	0	0	0
Plastic Sheet clear PVC 180 cm long	2	195	2		Azithromycin	11000	11		Gauze	16	150			Operation Lamp	36000	0	0	0	0	0	0	0	0	1	0	0	0	0	0	0	0	0	0	0	0	0	0	0	0	0	0	0	0	0	0	0	0	0	0
Room Heater/Cooler for immunization clinic with electrical fittings	1	1200	5		B-Complex	41500	1		Disposable syring 2cc with 23 alo needle	10000	5			Large medicine cupboard	11250	0	0	1	0	1	0	1	2	2	1	0	0	0	0	0	0	0	0	0	0	0	0	0	0	0	0	0	0	0	0	0	0	0	0
Sims Speculum vaginal double ended ISS Medium	1	300	2		B-Complex each 5 ml contain vit. A 2500 IU, Cholecalciferol 200IU, Thamine 2 mg, Riboflavin 1mg	100	25.5		Gloves 6.5, 7, 7.5	1200	25			Large wooden benches	1000	0	0	1	0	0	0	0	0	0	0	0	1	0	0	0	0	2	0	0	0	0	0	0	0	0	0	0	0	0	0	0	0	0	0
Sims Uterine Depressor/Retractor	1	200	2		Betamethasone ( Dipropionate )	200	0.4		Root canal Reamers (45-80)	1	50			Large steel benches	1300	0	0	1	0	0	0	0	0	0	0	2	0	1	0	0	0	0	0	0	0	0	0	0	0	0	0	0	0	0	0	0	0	0	0
Sponge holder	1	200	5		Bisacodyl	3300	1.6		Root canal Reamers (15-40)	1	50			Three seater steel chairs	7200	0	0	0	0	0	0	0	0	0	0	2	2	4	1	0	0	0	0	0	0	0	0	0	0	0	0	0	0	0	0	0	0	0	0
Sterilizer	1	2000	5		Calcium salts	39740	6		Sucture needles	1	50			Mattress	1300	1	0	0	0	0	0	0	0	0	1	0	0	0	0	0	0	0	0	0	0	0	0	0	0	0	0	0	0	0	0	0	0	0	0
Stethoscope	1	340	5		Carbamazepine	100	3.2		Self etching bond	1	500			Medicine chest	9000	0	0	0	0	0	0	0	0	0	0	0	0	0	0	0	0	0	0	0	0	0	0	0	0	0	0	0	0	0	0	0	0	0	0
Surgeon’s Scrubbing Brush with white Nylon Bristles	1	100	2		Carboprost	2	54		Silver alloy	1	500			Medicine trolley	3800	0	0	0	0	0	0	0	0	0	1	0	0	0	0	0	0	0	0	0	1	0	0	0	0	0	0	0	0	0	0	0	0	0	0
Surgical Scissors straight 140mm, ss	1	150	5		Cefadroxil	24630	3.73		Sodium hypochloride	1	16			Metal chair	12000	0	0	1	0	0	0	0	0	0	0	0	0	0	0	0	0	1	1	0	0	0	0	0	0	0	0	0	0	0	0	0	0	0	0
Suture needle curved	5	25	2		Cefotaxime	77	15.38		0	0	0			Metal file cabinet	5000	0	0	0	0	1	0	0	0	0	0	0	0	0	0	0	0	0	1	0	0	0	0	0	0	0	0	0	0	0	0	0	0	0	0
Suture needle straight	35	25	2		Ceftriaxone powder (sodium)	159	35		Kodak X-ray films	25	10			Microscope	20000	0	0	0	0	0	0	0	0	0	0	0	0	0	0	0	0	0	0	0	0	0	0	0	0	0	0	0	0	0	0	0	0	0	0
Talquist Hb scale	3	200	2		Cephalexin	45	6.65		Developer and fixer	1	1000			Mugs	50	0	0	1	0	0	0	1	0	0	0	0	0	0	0	0	0	0	0	0	0	0	0	0	0	0	0	0	0	0	0	0	0	0	0
Tissue Forceps – 160 mm	1	75	2		Cetrimide	3	118		8 spreaders (15-40)	8	16			Plastic bin	50	1	0	3	1	1	0	3	1	0	2	0	0	0	0	0	0	0	4	0	0	0	0	0	0	0	0	0	0	0	0	0	0	0	0
Torch (ordinary)	1	150	3		Cetrizine	94165	1		Kalsogen 10	2	500			Refrigerator	13000	0	0	1	0	0	0	0	0	0	0	0	0	0	0	0	0	0	0	0	0	0	0	0	0	0	0	0	0	0	0	0	0	0	0
Tracking Bag and Tickler Box (Immunization)	1	50	3		Chloramphenicol	30	18.95		Formacresol	1	500			Rubber / plastic shutting	0	0	0	0	0	0	0	0	0	0	1	0	0	0	0	0	0	0	0	0	0	0	0	0	0	0	0	0	0	0	0	0	0	0	0
Tray instrument/Dressing with cover 310x 195x63mm SS, Ref IS: 3993	2	100	0		Chloremphenicol 5% w/v +Beclomethasone dipropoinate 0.025% w/v +Clotrimazole 1% w/v + lignocaine Hydrochloride 2% w/v HCL	188	18.25		Orafil	1	500			Sauce pan with lid	150	0	0	0	0	0	0	0	0	0	0	0	0	0	0	0	0	0	0	0	0	0	0	0	0	0	0	0	0	0	0	0	0	0	0
Vaccine Carrier	50	500	0		Chlorhexidine	8	183		Zinc phosphate cement	4	500			Screen	2700	0	0	0	0	0	0	0	0	0	0	0	0	0	0	0	0	2	0	0	0	0	0	0	0	0	0	0	0	0	0	0	0	0	0
Vulsellum Uterine Forceps curved 25.5 cm	1	250	5		Chlorpheniramine (maleate)	10220	24		Zinc oxide	10	500			Side wooden racks	1500	0	0	1	0	0	0	0	0	0	0	0	0	0	0	0	0	0	0	0	0	0	0	0	0	0	0	0	0	0	0	0	0	0	0
Weighing Scale, Adult 125kg/280 lb	4	930	5		Cinnarizine	500	0.48		H-files	1	50			Sink	700	0	0	1	0	0	0	0	1	0	0	0	0	0	0	0	0	0	0	0	0	0	0	0	0	0	0	0	0	0	0	0	0	0	0
Hub Cutter, manual	1	800	5		Ciprofloxacin	1325	13		Cotton	11	140			Small wooden benches	0	0	0	0	0	0	0	0	0	0	0	0	0	0	0	0	0	0	1	0	0	0	0	0	0	0	0	0	0	0	0	0	0	0	0
Light examination, mobile, 220-12 V	1	12000	5		Ciprofloxacin (hydrochloride)	31800	1.86		spirit	1	500			stove 2 burner	3000	0	0	1	0	0	0	0	0	0	0	0	0	0	0	0	0	0	0	0	0	0	0	0	0	0	0	0	0	0	0	0	0	0	0
Open care system: radiant warmer, fixed height,with trolley, drawers, O2-bottles	1	30000	5		Ciprofloxacin + Dexamethasone	50	6.31		K files (15-40)	1	50			Stool (wooden)	500	0	0	0	0	0	0	0	1	0	0	0	0	0	0	0	0	2	0	0	0	0	0	0	0	0	0	0	0	0	0	0	0	0	0
Pump suction, foot operated	1	3500	5		Ciprofloxacin + Tinidazole	11900	2.83		Articulating paper	1	160			Stool (steel )	1240	0	2	2	2	0	0	0	0	0	0	0	0	0	0	0	0	0	0	0	0	0	0	0	0	0	0	0	0	0	0	0	0	0	0
Resuscitator (silicone resuscitation bag and mask with reservoir) hand-operated, neonate, 500ml	1	1125	5		Clotrimazole	465	26.5		Absorbent paper points (45-80)	1	160			Telephone	2000	0	1	0	0	0	0	0	0	0	0	0	0	0	0	0	0	0	0	0	0	0	0	0	0	0	0	0	0	0	0	0	0	0	0
Thermometer, clinical, digital, 32-34 0C	2	100	2		Clotrimazole Pessaries/	370	1.71		Absorbent paper points (15-40)	1	160			Tube lights	300	2	1	2	0	1	0	3	2	3	3	1	1	1	0	0	0	1	1	0	1	0	0	0	0	0	0	0	0	0	0	0	0	0	0
Weighing Scale, spring	1	1200	5		Cord Clamp	70	2.44		Calcium with paste + CaOH2 powder	4	500			Water receptacle	3000	0	0	1	0	0	0	0	0	1	0	0	0	0	0	0	0	0	0	0	0	0	0	0	0	0	0	0	0	0	0	0	0	0	0
ILR	1	50000	5		Cough Expectorent	290	11.5		Scalar tips	5	1000			Wheel chair	6700	0	0	0	0	0	0	0	0	0	0	0	0	0	0	0	0	1	0	3	0	0	0	0	0	0	0	0	0	0	0	0	0	0	0
Thermos	1	150	5		Dexamethasone	200	0.5		Gutta percha points (15-40)	6	150			Wooden chair	1500	0	6	2	2	1	0	0	0	0	4	0	0	0	0	0	0	3	4	0	2	0	0	0	0	0	0	0	0	0	0	0	0	0	0
Deep freezeer	1	20000	5		Dexamethasone (disodium)	125	5.7		Gutta percha points (45-80)	6	150			Wooden screen	2700	0	0	0	0	0	0	0	0	0	0	0	0	0	0	0	0	0	0	0	0	0	0	0	0	0	0	0	0	0	0	0	0	0	0
Amalgam carrier	1	150	5		Diazepam	13	1.38		GIC	1	1200			Wooden Table	10000	0	1	2	0	1	0	0	2	0	2	0	0	0	0	0	0	2	0	0	2	0	0	0	0	0	0	0	0	0	0	0	0	0	0
Autoclave	3	35000	5		Diclofenac (sodium)	151051	2.7		Mercury	1	250			Wooden table with steel top	6750	1	0	2	0	0	0	0	0	0	0	0	0	0	0	0	0	1	2	0	0	0	0	0	0	0	0	0	0	0	0	0	0	0	0
Air rotor handpiece	1	10000	5		Diclofenac Sodium + Paracetamol	500	0.38		Polycarbonate cement	1	500			Side Wall mounted fan	1200	0	0	0	0	0	0	0	0	0	0	0	0	0	0	0	0	0	1	0	0	0	0	0	0	0	0	0	0	0	0	0	0	0	0
Artery Forceps, straight, 160mm Stainless steel	1	100	5		Dicyclomine	175	2.33		Pyrocresol (formacresol)	1	500			Cylinder	2500	0	0	0	0	0	0	0	0	0	0	0	0	0	0	0	0	0	0	0	0	0	0	0	0	0	0	0	0	0	0	0	0	0	0
Burs	6	80	2		Dicyclomine (hydrochloride)	7300	0.95		crepe bandage 8x10 cm	1	50			Iron table	1000	1	0	0	1	0	0	0	0	0	0	0	0	0	0	0	0	0	0	0	0	0	0	0	0	0	0	0	0	0	0	0	0	0	0
Band No. 8	3	25	2		Digoxine	100	0.5145		gic	1	500			Wooden file cabinet	3000	0	0	2	0	0	0	0	0	4	2	0	0	0	0	0	0	0	0	0	0	0	0	0	0	0	0	0	0	0	0	0	0	0	0
Bone file	1	150	2		Diltiazem	100	0.322		Protaper	1	160			Stabilizer	2000	0	0	1	1	1	0	0	0	1	1	0	0	0	0	0	0	0	2	0	0	0	0	0	0	0	0	0	0	0	0	0	0	0	0
Bone cutter	2	150	2		Disodium Hydrogen Citrate	5	0		Soap	4	12			Mirror	200	0	0	0	1	0	0	0	0	0	0	0	0	0	0	0	0	0	0	0	0	0	0	0	0	0	0	0	0	0	0	0	0	0	0
Ball Burnisher	4	100	2		Domperidone	4350	0.2		Face mask	200	5			Water cooler	20000	0	0	0	0	1	0	0	0	0	0	0	0	0	0	0	0	0	0	0	0	0	0	0	0	0	0	0	0	0	0	0	0	0	0
Surgical Bowl	1	100	2		Doxycycline (hydrochloride)	17000	0.625		Povidone iodine BOTTLE	1	150			Aquaguard	12000	0	0	0	0	1	0	0	0	0	0	0	0	0	0	0	0	0	0	0	0	0	0	0	0	0	0	0	0	0	0	0	0	0	0
Cement spatula	1	80	2		Drotaverine	15	3.71		Painoff	1	150			Air conditioner	35000	0	0	0	0	0	0	0	0	1	0	0	0	0	0	0	0	0	0	0	0	0	0	0	0	0	0	0	0	0	0	0	0	0	0
Crier	1	150	5		Enalapril Maleate	10700	0.135		Pocha	15	50			Inverter	12000	0	0	0	0	0	0	0	0	2	0	0	0	0	0	0	0	0	0	0	0	0	0	0	0	0	0	0	0	0	0	0	0	0	0
Amalgam condensor	1	150	5		Erythromycin estolate	2500	1.29		Cotton Bandages	9	5			Batteries	6500	0	0	0	0	0	0	0	0	2	0	0	0	0	0	0	0	0	0	0	0	0	0	0	0	0	0	0	0	0	0	0	0	0	0
Dental probe curved	20	25	2		Ethamsylate	1160	0.462		Cotton Bandages(1 X 12 Rolls)	694	9.1667			Printers	3000	0	0	0	0	0	0	0	0	0	0	0	0	0	0	0	0	0	0	0	2	0	0	0	0	0	0	0	0	0	0	0	0	0	0
Chetal forceps	1	25	2		Etophylline + Theophylline	5230	2.4		Cotton Gauze Cloth	3	115			Computers	30000	0	0	0	0	0	0	0	0	0	0	0	0	0	0	0	0	0	0	0	2	0	0	0	0	0	0	0	0	0	0	0	0	0	0
Dental chair	1	80000	5		Ferrous salt (sulphate)	80	14.5		Cotton Gauze Cloth(1 x 5 Than)	48	115			Extensions	450	0	0	0	0	0	0	0	0	0	0	0	0	0	0	0	0	0	0	0	2	0	0	0	0	0	0	0	0	0	0	0	0	0	0
Dapper glass	1	50	2		Ferrous salt + folic acid	2000	12.59		Cotton wool IP	59	74.9			Pneumatic stool	3500	0	0	0	1	0	0	0	0	0	0	0	0	0	0	0	0	0	0	0	0	0	0	0	0	0	0	0	0	0	0	0	0	0	0
Dressing drum (big)	1	800	2		Ferrous salt + folic acid	75	9.83		Crape Bandages BP	18	35.3			0	0	0	0	0	0	0	0	0	0	0	0	0	0	0	0	0	0	0	0	0	0	0	0	0	0	0	0	0	0	0	0	0	0	0	0
Endo box	1	350	5		Ferrous salt + folic acid ( small)	1800	0.1259		Disposable Cap	10	1.16			0	0	0	0	0	0	0	0	0	0	0	0	0	0	0	0	0	0	0	0	0	0	0	0	0	0	0	0	0	0	0	0	0	0	0	0
Electric BP apparatus	1	1200	5		Ferrous salt + folic acid (large)	42000	0.27		Disposable Mask	20	1.73			0	0	0	0	0	0	0	0	0	0	0	0	0	0	0	0	0	0	0	0	0	0	0	0	0	0	0	0	0	0	0	0	0	0	0	0
Glass mortar	1	50	5		Ferrous salt + folic acid	10	18.06		Disposable Surgical Gloves	970	9.65			0	0	0	0	0	0	0	0	0	0	0	0	0	0	0	0	0	0	0	0	0	0	0	0	0	0	0	0	0	0	0	0	0	0	0	0
Glass pestle	1	50	5		Fluconazole	1200	183		Disposable syringes	4700	1.24			0	0	0	0	0	0	0	0	0	0	0	0	0	0	0	0	0	0	0	0	0	0	0	0	0	0	0	0	0	0	0	0	0	0	0	0
Glass bead sterilizer	1	500	5		Fluoxetine (hydrochloride)	300	23.5		Surgical Blades	5	1.6			0	0	0	0	0	0	0	0	0	0	0	0	0	0	0	0	0	0	0	0	0	0	0	0	0	0	0	0	0	0	0	0	0	0	0	0
Hammer chisel	1	150	5		Foley’s catheter	5	20.9		Suture Absorbable Surgical Suture USP (Catgut-Chromic) 76 cm x 30 mm, size1-0, ½ Circle R.B. needle	13	62			0	0	0	0	0	0	0	0	0	0	0	0	0	0	0	0	0	0	0	0	0	0	0	0	0	0	0	0	0	0	0	0	0	0	0	0
Kidney tray	1	75	5		Folic acid	6800	0.088		Suture Non-Absorbable Surgical Suture USP (Braided Silk Black)Sutu Pack(2x75)size2-0	13	9.5			0	0	0	0	0	0	0	0	0	0	0	0	0	0	0	0	0	0	0	0	0	0	0	0	0	0	0	0	0	0	0	0	0	0	0	0
Light cure machine	1	50000	10		Framycetin	4	62.29		0	0	0			0	0	0	0	0	0	0	0	0	0	0	0	0	0	0	0	0	0	0	0	0	0	0	0	0	0	0	0	0	0	0	0	0	0	0	0
Mirror tops	1	10	5		Furosemide	848	2		0	0	0			0	0	0	0	0	0	0	0	0	0	0	0	0	0	0	0	0	0	0	0	0	0	0	0	0	0	0	0	0	0	0	0	0	0	0	0
Mirror handles	1	25	5		Gamma Benzene Hexachloride	15	17.5		0	0	0			0	0	0	0	0	0	0	0	0	0	0	0	0	0	0	0	0	0	0	0	0	0	0	0	0	0	0	0	0	0	0	0	0	0	0	0
Plastic filling instruments	1	35	5		Gentamycin (sulphate)	100	4.2		0	0	0			0	0	0	0	0	0	0	0	0	0	0	0	0	0	0	0	0	0	0	0	0	0	0	0	0	0	0	0	0	0	0	0	0	0	0	0
Probe	13	25	5		Glibenclamide	9500	0.098		0	0	0			0	0	0	0	0	0	0	0	0	0	0	0	0	0	0	0	0	0	0	0	0	0	0	0	0	0	0	0	0	0	0	0	0	0	0	0
Truth extraction forceps	1	150	5		Glimipride	230	0.1167		0	0	0			0	0	0	0	0	0	0	0	0	0	0	0	0	0	0	0	0	0	0	0	0	0	0	0	0	0	0	0	0	0	0	0	0	0	0	0
Tweezer	26	25	5		Glucose with sodium chloride/saline (solution)	196	9.1		0	0	0			0	0	0	0	0	0	0	0	0	0	0	0	0	0	0	0	0	0	0	0	0	0	0	0	0	0	0	0	0	0	0	0	0	0	0	0
Steel tray	1	150	5		Glucose/dextrose (solution)	211	9.1		0	0	0			0	0	0	0	0	0	0	0	0	0	0	0	0	0	0	0	0	0	0	0	0	0	0	0	0	0	0	0	0	0	0	0	0	0	0	0
Halogen bulbs	1	300	3		Glutraldehyde	1	400		0	0	0			0	0	0	0	0	0	0	0	0	0	0	0	0	0	0	0	0	0	0	0	0	0	0	0	0	0	0	0	0	0	0	0	0	0	0	0
High and low vaccum motored suction	1	8000	5		Glycerin	2	67		0	0	0			0	0	0	0	0	0	0	0	0	0	0	0	0	0	0	0	0	0	0	0	0	0	0	0	0	0	0	0	0	0	0	0	0	0	0	0
Micromotor 35000 rpm	1	10000	5		Haloperidol	100	0.35		0	0	0			0	0	0	0	0	0	0	0	0	0	0	0	0	0	0	0	0	0	0	0	0	0	0	0	0	0	0	0	0	0	0	0	0	0	0	0
EMS scalar	1	3500	5		Hydrocortisone (sodium succinate powder)	19	9.98		0	0	0			0	0	0	0	0	0	0	0	0	0	0	0	0	0	0	0	0	0	0	0	0	0	0	0	0	0	0	0	0	0	0	0	0	0	0	0
3 way syring	1	1500	5		Hyoscine butyl bromide	65	4.56		0	0	0			0	0	0	0	0	0	0	0	0	0	0	0	0	0	0	0	0	0	0	0	0	0	0	0	0	0	0	0	0	0	0	0	0	0	0	0
X ray viewer	1	500	5		I.V. Canulas	590	4.8		0	0	0			0	0	0	0	0	0	0	0	0	0	0	0	0	0	0	0	0	0	0	0	0	0	0	0	0	0	0	0	0	0	0	0	0	0	0	0
Compressor 3/4 HP with driver and filter	1	10000	5		I.V.Sets Disposable	621	6		0	0	0			0	0	0	0	0	0	0	0	0	0	0	0	0	0	0	0	0	0	0	0	0	0	0	0	0	0	0	0	0	0	0	0	0	0	0	0
Surgical curette	1	150	5		Ibuprofen	4500	0.375		0	0	0			0	0	0	0	0	0	0	0	0	0	0	0	0	0	0	0	0	0	0	0	0	0	0	0	0	0	0	0	0	0	0	0	0	0	0	0
Sterilizer	1	1200	5		Isolyte P	3	10.15		0	0	0			0	0	0	0	0	0	0	0	0	0	0	0	0	0	0	0	0	0	0	0	0	0	0	0	0	0	0	0	0	0	0	0	0	0	0	0
Dental X-ray tube head	1	10000	5		Isosorbide 5 mononitrate (sublingual)	70	14.15		0	0	0			0	0	0	0	0	0	0	0	0	0	0	0	0	0	0	0	0	0	0	0	0	0	0	0	0	0	0	0	0	0	0	0	0	0	0	0
Dental X-ray turner with stand	1	5000	5		Isosorbide dinitrate	100	3.18		0	0	0			0	0	0	0	0	0	0	0	0	0	0	0	0	0	0	0	0	0	0	0	0	0	0	0	0	0	0	0	0	0	0	0	0	0	0	0
Development box	1	5000	5		Isoxsuprine (hydrochloride)	150	0.261		0	0	0			0	0	0	0	0	0	0	0	0	0	0	0	0	0	0	0	0	0	0	0	0	0	0	0	0	0	0	0	0	0	0	0	0	0	0	0
Needle holder	1	25	2		Ispaghula husk	25	35		0	0	0			0	0	0	0	0	0	0	0	0	0	0	0	0	0	0	0	0	0	0	0	0	0	0	0	0	0	0	0	0	0	0	0	0	0	0	0
Electrical sterilizer	1	1200	3		Laxative Enema	5	17.35		0	0	0
Needle destroyer	1	500	5		Lignocaine Hydrochloride	8	17		0	0	0
0	0	0	0		Lignocaine Hydrochloride + Adrenaline	8	17		0	0	0
0	0	0	0		Local anaesthetic astringent and anti-inflammatory (Antihaemorrhoidal)	10	32.3
0	0	0	0		Losartan HCL	200	2.5
0	0	0	0		Magnesium sulphate	27	6.55
0	0	0	0		Menadion Sodium Bisulphite (Vitamin K)	116	7.11
0	0	0	0		Metformin (hydrochloride)	15200	0.1749
0	0	0	0		Methyl ergometrine	1090	1.8
0	0	0	0		Methyldopa	20	1.1875
0	0	0	0		Metoclopramide (hydrochloride)	1618	1.21
0	0	0	0		Metronidazole	12005	11.6
0	0	0	0		Miconazole (nitrate)	242	6.2
0	0	0	0		Micropore/Surgical Paper Tape 25mm x 9.1mtr.	86	16.625
0	0	0	0		Micropore/Surgical Paper Tape 50mm x 9.1 mtr.	10	33.25
0	0	0	0		Milk of Magnesia +Liquid Paraffin	55	15.64
0	0	0	0		Misoprostol	362	3.085
0	0	0	0		Multi Vitamin	10	13.89
0	0	0	0		Multi Vitamin Containing Ferrous(Fumerate 150mg, L-Histidine Hcl 4mg, L-Lusine Hcl 25 mg)	6500	0.658
0	0	0	0		Mupirocin	12	18.84
0	0	0	0		Norfloxacin	2010	0.83
0	0	0	0		Ofloxacin	9800	1.45
0	0	0	0		Omeprazole	6900	0.59
0	0	0	0		Ondansetron	100	0.1273
0	0	0	0		Oral rehydration salts (for solution)	1800	3.5
0	0	0	0		Oxitocin	50	1.4
0	0	0	0		Oxytocin	240	1.4
0	0	0	0		Paracetamol	146950	0.21
0	0	0	0		Pentazocine lactate	15	3.6
0	0	0	0		Permethrin (Only for scabies)	2	12
0	0	0	0		Pheniramine maleate	165	2.85
0	0	0	0		Phenobarbitone	601	0.1167
0	0	0	0		Phenytoin (sodium)	154	0.1633
0	0	0	0		Plasma Volume Expender	2	99
0	0	0	0		Povidone iodine	11	94.65
0	0	0	0		Povidone iodine 500 ml	9	94.65
0	0	0	0		Prednisolone	120	0.6
0	0	0	0		Promethazine (hydrochloride)	85	1.3
0	0	0	0		Ranitidine	283	3
0	0	0	0		Ranitidine (hydrochloride)	20500	1.18
0	0	0	0		Ringer lactate (solution) IV	349	34
0	0	0	0		Salbutamol	175	6.75
0	0	0	0		Salbutamol (sulphate)	4610	0.0895
0	0	0	0		Salbutamol- aerosol	3	73
0	0	0	0		Silver sulfadiazine	1	91
0	0	0	0		Sodium Bicarbonate	25	5.5
0	0	0	0		Sodium chloride (solution)	291	9.13
0	0	0	0		Sulfamethoxazole + trimethoprim (Cotrimoxazole)	6385	8.2
0	0	0	0		Tetanus vaccine	30	500
0	0	0	0		Thyroxine/Levothyroxine (sodium)	102	0.4123
0	0	0	0		Tinidazole	4300	0.59
0	0	0	0		Urine bag	5	150
0	0	0	0		Vitamin A	57	51.45
0	0	0	0		Water for injection	100	100
0	0	0	0		Xylometazoline	75	7.25
0	0	0	0		0	0	0
0	0	0	0		0	0	0
0	0	0	0		0	0	0
0	0	0	0		0	0	0
0	0	0	0		0	0	0
0	0	0	0		0	0	0
0	0	0	0		0	0	0
0	0	0	0		0	0	0
0	0	0	0		0	0	0
0	0	0	0		0	0	0
0	0	0	0		0	0	0
0	0	0	0		0	0	0
0	0	0	0		0	0	0
0	0	0	0		0	0	0
0	0	0	0		0	0	0
0	0	0	0		0	0	0
0	0	0	0		0	0	0
0	0	0	0		0	0	0
0	0	0	0		0	0	0
0	0	0	0		0	0	0
0	0	0	0		0	0	0
0	0	0	0		0	0	0
0	0	0	0		0	0	0
0	0	0	0		0	0	0
0	0	0	0		0	0	0
0	0	0	0		0	0	0
0	0	0	0		0	0	0
0	0	0	0		0	0	0
0	0	0	0		0	0	0
0	0	0	0		0	0	0
0	0	0	0		0	0	0
0	0	0	0		0	0	0
0	0	0	0		0	0	0
0	0	0	0		0	0	0
					0	0	0
					0	0	0
					0	0	0
					0	0	0
					0	0	0
					0	0	0
					0	0	0
					0	0	0
					0	0	0
					0	0	0
					0	0	0
					0	0	0
					0	0	0
					0	0	0
					0	0	0
					0	0	0
					0	0	0
					0	0	0
					0	0	0
					0	0	0
					0	0	0
					0	0	0
					0	0	0
					0	0	0
					0	0	0
					0	0	0
					0	0	0
					0	0	0
					0	0	0
					0	0	0
					0	0	0
					0	0	0
					0	0	0
					0	0	0
					0	0	0
					0	0	0
					0	0	0
					0	0	0
					0	0	0
					0	0	0
					0	0	0
					0	0	0
					0	0	0
					0	0	0
					0	0	0
					0	0	0
					0	0	0
					0	0	0
					0	0	0
					0	0	0
					0	0	0
					0	0	0
					0	0	0
					0	0	0
					0	0	0
					0	0	0
					0	0	0
					0	0	0
					0	0	0
					0	0	0
					0	0	0
					0	0	0
					0	0	0
					0	0	0
					0	0	0
					0	0	0
					0	0	0
					0	0	0
					0	0	0
					0	0	0
					0	0	0
					0	0	0
					0	0	0
					0	0	0
					0	0	0
					0	0	0
					0	0	0
					0	0	0
					0	0	0
					0	0	0
					0	0	0
					0	0	0
					0	0	0
					0	0	0
					0	0	0
					0	0	0
					0	0	0
					0	0	0
					0	0	0
					0	0	0
					0	0	0
					0	0	0
					0	0	0
					0	0	0
					0	0	0
					0	0	0
					0	0	0
					0	0	0
					0	0	0
					0	0	0
					0	0	0
					0	0	0
					0	0	0
					0	0	0
					0	0	0
					0	0	0
					0	0	0
					0	0	0
					0	0	0
					0	0	0
					0	0	0
					0	0	0
					0	0	0
					0	0	0
					0	0	0
					0	0	0
					0	0	0
					0	0	0
					0	0	0
					0	0	0
					0	0	0
					0	0	0
					0	0	0
					0	0	0
					0	0	0
					0	0	0
					0	0	0
					0	0	0
					0	0	0
					0	0	0
					0	0	0
					0	0	0
					0	0	0
					0	0	0
					0	0	0
					0	0	0
					0	0	0
					0	0	0
					0	0	0
					0	0	0
					0	0	0
					0	0	0
					0	0	0
					0	0	0
					0	0	0
					0	0	0
					0	0	0
					0	0	0
					0	0	0
					0	0	0
					0	0	0
					0	0	0
					0	0	0
					0	0	0
					0	0	0
					0	0	0
					0	0	0
					0	0	0
					0	0	0
					0	0	0
					0	0	0
					0	0	0
					0	0	0
					0	0	0
					0	0	0
					0	0	0
					0	0	0
					0	0	0
					0	0	0
					0	0	0
					0	0	0
					0	0	0
					0	0	0
					0	0	0
					0	0	0
					0	0	0
					0	0	0
					0	0	0
					0	0	0
					0	0	0
					0	0	0
					0	0	0
					0	0	0
					0	0	0
					0	0	0
					0	0	0
					0	0	0
					0	0	0
					0	0	0
					0	0	0
					0	0	0
					0	0	0
					0	0	0
					0	0	0
					0	0	0
					0	0	0
					0	0	0
					0	0	0
					0	0	0
					0	0	0
					0	0	0
					0	0	0
					0	0	0
					0	0	0
					0	0	0
					0	0	0
					0	0	0
					0	0	0
					0	0	0
					0	0	0
					0	0	0
					0	0	0
					0	0	0
[truncated: 53 more columns]

## Sheet: PHC2
Costing assumptions
	Discount Rate	0.1
	AMC Rate	0.1
	Year of cost	2012-13
	GDP deflator for the year of data collection	8
	Local currency	INR
	Average exchange rate of local currency to US$	47.89
	GDP Adjustment factor	1
Facility information
	Public holidays in last year (Excluding sundays)	28
	Days per week facility is closed	1
	Hours per day facility is open	6
	Average length of stay in facility:click to jump	2
	0	0
Human Resources									Capital space
S.no	Staff				Annual Allowances
	Designation	Monthly Salary	Leave days in last financial year for each staff	Incentive/other allowances like TA/DA received for training	Total housing allowance (if received)	Total uniform allownce	Total transport allowance		Rental amonut per 100 sq feet	1200
1	Staff Nurse	11900	12	0	0	0	0
2	Information Assistant	8860	12	0	0	0	0		DRESSING ROOM	120
3	ANM	10250	12	0	0	0	0		MO ROOM	120
4	LT	9240	12	0	0	0	0		MEDICAL INCHARGE ROOM	150
5	Pharmacist	10240	12	0	0	0	0		MEDICAL STORE	120
6	MO	55000	12	0	0	0	0		DENTAL DOCTOR ROOM	120
7	MO	50000	12	0	0	0	0		SUB CENTER ROOM	120
8	Dental Surgeon	55000	12	0	0	0	0		BIRTH DEATH REGISTRATION ROOM	168
9	LHV	35000	12	0	0	0	0		MICRISCOPHY CENTER	80
10	LHV	35000	12	0	0	0	0		ILR/LHV ROOM	225
11	ANM	18000	12	0	0	0	0		DOT'S CENTER	120
12	Staff Nurse	10230	12	0	0	0	0		AMO ROOM	120
13	HI	24000	12	0	0	0	0		IPD ROOM	144
14	ANM	18000	12	0	0	0	0		LABOUR ROOM	120
15	MPHW M	18000	12	0	0	0	0		OT	168
16	MPHW M	18000	12	0	0	0	0		RECOVERY ROOM	100
17	Peon	12000	12	0	0	0	0		0	0
18	Sweeper	10000	12	0	0	0	0		0	0
19	Staff Nurse	10800	12	0	0	0	0		0	0
20	Staff Nurse	12200	12	0	0	0	0		0	0
21	Staff Nurse	10900	12	0	0	0	0		0	0
22	MO	28000	12	0	0	0	0		0	0
23	0	0	0	0	0	0	0		0	0
24	0	0	0	0	0	0	0		0	0
25	0	0	0	0	0	0	0		0	0
26	0	0	0	0	0	0	0		0	0
27	0	0	0	0	0	0	0		0	0
28	0	0	0	0	0	0	0		0	0
29	0	0	0	0	0	0	0		0	0
30	0	0	0	0	0	0	0		0	0
31	0	0	0	0	0	0	0		0	0
32	0	0	0	0	0	0	0		0	0
33	0	0	0	0	0	0	0		0	0
34	0	0	0	0	0	0	0		0	0
35	0	0	0	0	0	0	0		0	0
36	0	0	0	0	0	0	0		0	0
37	0	0	0	0	0	0	0		0	0
38	0	0	0	0	0	0	0		0	0
39	0	0	0	0	0	0	0		0	0
40	0	0	0	0	0	0	0		0	0
41	0	0	0	0	0	0	0		0	0
42	0	0	0	0	0	0	0		0	0
43	0	0	0	0	0	0	0		0	0
44	0	0	0	0	0	0	0		0	0
45	0	0	0	0	0	0	0		0	0
46	0	0	0	0	0	0	0		0	0
47	0	0	0	0	0	0	0		0	0
48	0	0	0	0	0	0	0		0	0
49	0	0	0	0	0	0	0		0	0
50	0	0	0	0	0	0	0		0	0
51	0	0	0	0	0	0	0		0	0
52	0	0	0	0	0	0	0		0	0
53	0	0	0	0	0	0	0		0	0
54	0	0	0	0	0	0	0		0	0
55	0	0	0	0	0	0	0		0	0
56	0	0	0	0	0	0	0		0	0
57	0	0	0	0	0	0	0		0	0
58	0	0	0	0	0	0	0		0	0
59	0	0	0	0	0	0	0		0	0
60	0	0	0	0	0	0	0		0	0
61	0	0	0	0	0	0	0		0	0
62	0	0	0	0	0	0	0		0	0
63	0	0	0	0	0	0	0		0	0
64	0	0	0	0	0	0	0		0	0
65	0	0	0	0	0	0	0		0	0
66	0	0	0	0	0	0	0		0	0
67	0	0	0	0	0	0	0		0	0
68	0	0	0	0	0	0	0		0	0
69	0	0	0	0	0	0	0		0	0
70	0	0	0	0	0	0	0		0	0
71	0	0	0	0	0	0	0		0	0
72	0	0	0	0	0	0	0		0	0
73	0	0	0	0	0	0	0		0	0
74	0	0	0	0	0	0	0		0	0
75	0	0	0	0	0	0	0		0	0
76	0	0	0	0	0	0	0		0	0
77	0	0	0	0	0	0	0		0	0
78	0	0	0	0	0	0	0		0	0
79	0	0	0	0	0	0	0		0	0
80	0	0	0	0	0	0	0		0	0
81	0	0	0	0	0	0	0		0	0
82	0	0	0	0	0	0	0		0	0
83	0	0	0	0	0	0	0		0	0
84	0	0	0	0	0	0	0		0	0
85	0	0	0	0	0	0	0		0	0
86	0	0	0	0	0	0	0		0	0
87	0	0	0	0	0	0	0		0	0
88	0	0	0	0	0	0	0		0	0
89	0	0	0	0	0	0	0		0	0
90	0	0	0	0	0	0	0		0	0
91	0	0	0	0	0	0	0		0	0
92	0	0	0	0	0	0	0		0	0
93	0	0	0	0	0	0	0		0	0
94	0	0	0	0	0	0	0		0	0
95	0	0	0	0	0	0	0		0	0
96	0	0	0	0	0	0	0		0	0
97	0	0	0	0	0	0	0		0	0
98	0	0	0	0	0	0	0		0	0
99	0	0	0	0	0	0	0		0	0
100	0	0	0	0	0	0	0		0	0
101	0	0	0	0	0	0	0		0	0
102	0	0	0	0	0	0	0		0	0
103	0	0	0	0	0	0	0		0	0
104	0	0	0	0	0	0	0		0	0
105	0	0	0	0	0	0	0		0	0
106	0	0	0	0	0	0	0		0	0
107	0	0	0	0	0	0	0		0	0
108	0	0	0	0	0	0	0		0	0
109	0	0	0	0	0	0	0		0	0
110	0	0	0	0	0	0	0		0	0
111	0	0	0	0	0	0	0		0	0
112	0	0	0	0	0	0	0		0	0
113	0	0	0	0	0	0	0		0	0
114	0	0	0	0	0	0	0		0	0
115	0	0	0	0	0	0	0		0	0
116	0	0	0	0	0	0	0		0	0
117	0	0	0	0	0	0	0		0	0
118	0	0	0	0	0	0	0		0	0
119	0	0	0	0	0	0	0		0	0
120	0	0	0	0	0	0	0		0	0
121	0	0	0	0	0	0	0		0	0
122	0	0	0	0	0	0	0		0	0
123	0	0	0	0	0	0	0		0	0
124	0	0	0	0	0	0	0		0	0
125	0	0	0	0	0	0	0		0	0
126	0	0	0	0	0	0	0		0	0
127	0	0	0	0	0	0	0		0	0
128	0	0	0	0	0	0	0		0	0
129	0	0	0	0	0	0	0		0	0
130	0	0	0	0	0	0	0		0	0
131	0	0	0	0	0	0	0		0	0
132	0	0	0	0	0	0	0		0	0
133	0	0	0	0	0	0	0		0	0
134	0	0	0	0	0	0	0		0	0
135	0	0	0	0	0	0	0		0	0
136	0	0	0	0	0	0	0		0	0
137	0	0	0	0	0	0	0		0	0
138	0	0	0	0	0	0	0		0	0
139	0	0	0	0	0	0	0		0	0
140	0	0	0	0	0	0	0		0	0
141	0	0	0	0	0	0	0		0	0
142	0	0	0	0	0	0	0		0	0
143	0	0	0	0	0	0	0		0	0
144	0	0	0	0	0	0	0		0	0
145	0	0	0	0	0	0	0		0	0
146	0	0	0	0	0	0	0		0	0
147	0	0	0	0	0	0	0		0	0
148	0	0	0	0	0	0	0		0	0
149	0	0	0	0	0	0	0		0	0
150	0	0	0	0	0	0	0		0	0
151	0	0	0	0	0	0	0		0	0
152	0	0	0	0	0	0	0		0	0
153	0	0	0	0	0	0	0		0	0
154	0	0	0	0	0	0	0		0	0
155	0	0	0	0	0	0	0		0	0
156	0	0	0	0	0	0	0		0	0
157	0	0	0	0	0	0	0		0	0
158	0	0	0	0	0	0	0		0	0
159	0	0	0	0	0	0	0		0	0
160	0	0	0	0	0	0	0		0	0
161	0	0	0	0	0	0	0		0	0
162	0	0	0	0	0	0	0		0	0
163	0	0	0	0	0	0	0		0	0
164	0	0	0	0	0	0	0		0	0
165	0	0	0	0	0	0	0		0	0
166	0	0	0	0	0	0	0		0	0
167	0	0	0	0	0	0	0		0	0
168	0	0	0	0	0	0	0		0	0
169	0	0	0	0	0	0	0		0	0
170	0	0	0	0	0	0	0		0	0
171	0	0	0	0	0	0	0		0	0
172	0	0	0	0	0	0	0		0	0
173	0	0	0	0	0	0	0		0	0
174	0	0	0	0	0	0	0		0	0
175	0	0	0	0	0	0	0		0	0
176	0	0	0	0	0	0	0		0	0
177	0	0	0	0	0	0	0		0	0
178	0	0	0	0	0	0	0		0	0
179	0	0	0	0	0	0	0		0	0
180	0	0	0	0	0	0	0		0	0
181	0	0	0	0	0	0	0		0	0
182	0	0	0	0	0	0	0		0	0
183	0	0	0	0	0	0	0		0	0
184	0	0	0	0	0	0	0		0	0
185	0	0	0	0	0	0	0		0	0
186	0	0	0	0	0	0	0		0	0
187	0	0	0	0	0	0	0		0	0
188	0	0	0	0	0	0	0		0	0
189	0	0	0	0	0	0	0		0	0
190	0	0	0	0	0	0	0		0	0
191	0	0	0	0	0	0	0		0	0
192	0	0	0	0	0	0	0		0	0
193	0	0	0	0	0	0	0		0	0
194	0	0	0	0	0	0	0		0	0
195	0	0	0	0	0	0	0		0	0
196	0	0	0	0	0	0	0		0	0
197	0	0	0	0	0	0	0		0	0
198	0	0	0	0	0	0	0		0	0
199	0	0	0	0	0	0	0		0	0
200	0	0	0	0	0	0	0		0	0
Services detail
	Ante natal care (HB estimation, BP, TT, Physical Exam, IFA)	Institutional deliveries	Post natal care	New born care corner	Immunisation	Routine OPD (over 5)	Routine OPD (U-5 )	Family Planning: Tubectomy motivation	Tubectomy procedure	Family Planning: IUCD motivation	IUCD procedure	Family planning: Counselling Oral pill and Condom distribution	Special care services:Primary management wounds/fracture/abscess drainage/burns	AYUSH services	Dental services	DOTS provision	Meeting CHC	Meeting with ANM’s from Sub centre/ PHC meeting	Family planning camp	Pulse polio immunisation	School health service	Village Health and Nutrition days	IEC Activities related to National Health programmes	Health camps for treatment of minor ailments	Disease surveillance (Early detection of cases (as per IDSP guidelines)and Control of local endemic diseases	Recording of vital events/HMIS	House to house surveys	Water and Sanitation(Disinfection of drinking water source , Promotion of sanitation)	Monitoring and supervision of Sub centres	Trainings conducted for staff at the facility	Support activities for all direct servicesLike cleanliness, sweeping, clerical work	Routine IPD	Referral to higher institutions
OPD services (annual)	876		181		0	15618	0	300		63				5393	4446	9																	0
Out reach	0		0		18754			0		0		205							24	3	3	0	6	44				0
IPD Services		171		171					254		63		0																			431
Administration																									52	288	1
Ancillary																	24	24											144	0
Supportive activiites																															200
Section2
Equipment/ other items			Average life		Drugs				Consumables					Furnitute items		Quantity							Quantity				Quantity							Quantity
	Quantity	Price				Quantity	Price			Quantity	Price				Unit cost	DRESSING ROOM	MO ROOM	MEDICAL INCHARGE ROOM	MEDICAL STORE	DENTAL DOCTOR ROOM	SUB CENTER ROOM	BIRTH DEATH REGISTRATION ROOM	MICRISCOPHY CENTER	ILR/LHV ROOM	DOT'S CENTER	AMO ROOM	IPD ROOM	LABOUR ROOM	OT	RECOVERY ROOM	0	0	0	0	0	0	0	0	0	0	0	0	0	0	0	0	0	0	0
3 way syringe	1	1500	3		Cough Syrup (Diphenhydramine+) 110ml	60	25		Condoms (NP)	48790	5			Almirah (Big steel)	7500	0	2	1	0	1	1	1	1	1	1	1	0	0	0	0	0	0	0	0	0	0	0	0	0	0	0	0	0	0	0	0	0	0	0
Air rotor hand piece	2	10000	3		Diclofenac Tablet (sodium) 50 mg.	9920	0.95		Cord Clamp	120	3			Almirah (Small steel)	5000	0	0	0	0	0	0	0	0	0	0	0	0	0	0	0	0	0	0	0	0	0	0	0	0	0	0	0	0	0	0	0	0	0	0
Amalgam carrier	1	150	2		Pentazocine lactate Injection 25 mg./ml., 1ml. Amp.	338	5.28		Cotton Bandages 15 cm x 5 mtrs	60	80			Almirahs (Small wooden)	4500	0	0	0	0	0	0	0	0	0	0	0	0	0	0	0	0	0	0	0	0	0	0	0	0	0	0	0	0	0	0	0	0	0	0
Artery forceps	1	50	2		Albendazole Chewable tablet 400 mg.	1100	10.5		Cotton Gauze Cloth 90 cm x 18 mtrs	54	120			Armless chairs	1530	0	2	3	1	3	3	3	2	2	1	1	0	1	1	0	0	0	0	0	0	0	0	0	0	0	0	0	0	0	0	0	0	0	0
Autoclave	1	35000	5		Albendazole Suspension 200 mg./5 ml., 10ml. Vial	177	18.89		Cotton wool IP 500 gm	14	75			Bed side attendant chair	400	1	0	1	0	1	0	0	0	0	0	0	2	0	0	0	0	0	0	0	0	0	0	0	0	0	0	0	0	0	0	0	0	0	0
B.P apparatus	1	1400	5		Allopurinol Tablet 100 mg.	500	2.2		Crape Cotton Bandages	62	75			Bed side locker	3800	0	0	1	0	1	0	0	0	0	0	0	6	0	0	0	0	0	0	0	0	0	0	0	0	0	0	0	0	0	0	0	0	0	0
Baby weighing Machine Digital	1	1400	5		Alprazolam Tablet 0.25 mg.,	4500	1.15		Disposable Surgical Gloves 6 no.,6.5,7,7.5	125	25			Bed side Screen	2700	1	0	1	0	1	0	0	0	0	0	0	0	1	0	0	0	0	0	0	0	0	0	0	0	0	0	0	0	0	0	0	0	0	0
Baby weighing Machine Normal	1	1200	5		Aluminium hydroxide + magnesium hydroxide + Simethicone Tablet 250 mg. +250 mg. + 25 mg.	2100	0.3		Disposable syringes 2 ml., (24G)	1130	3			Bed side table	1500	0	0	0	0	0	0	0	0	0	0	0	1	0	1	0	0	0	0	0	0	0	0	0	0	0	0	0	0	0	0	0	0	0	0
Bed cradle	1	2000	5		Amikacin Injection 100 mg.,/2 ml. vial	55	15.5		Disposable syringes 5 ml., (23G)	1142	5			Buckets	50	0	0	0	0	0	0	0	0	0	0	0	0	1	0	0	0	0	0	0	0	0	0	0	0	0	0	0	0	0	0	0	0	0	0
Bed sheet	71	250	3		Amikacin Injection 500 mg./2 ml. vial	35	17		Surgical Blades 11, 15, 20, 23	48	50			Centrifuge	7000	0	0	0	0	0	0	0	1	0	0	0	0	0	0	0	0	0	0	0	0	0	0	0	0	0	0	0	0	0	0	0	0	0	0
Board	1	800	10		Aml.odipine Tablet 5 mg.,	30	2.6		I.V. Canulas 20	90	18			CFL tubes	150	1	1	4	1	1	1	2	1	0	1	1	2	2	8	0	0	0	0	0	0	0	0	0	0	0	0	0	0	0	0	0	0	0	0
Boiler	1	4000	7		Amoxicillin Capsule (anhydrous) 500 mg.	1500	6.2		I.V. Canulas 22	188	22			Clock /watch	200	0	0	0	0	0	0	0	0	1	0	0	0	1	0	0	0	0	0	0	0	0	0	0	0	0	0	0	0	0	0	0	0	0	0
Bone cutter	1	500	5		Amoxicillin Capsule (anhydrous) 250 mg.	2300	3.15		I.V. Canulas 24	123	25			Coat rack	200	0	0	0	4	0	0	0	2	0	0	0	0	1	0	0	0	0	0	0	0	0	0	0	0	0	0	0	0	0	0	0	0	0	0
Bowl	1	100	5		Amoxicillin Oral suspension powder (anhydrous) [B] 125 mg./ 5 ml. 30ml., 60ml. bottle	790	14.58		I.V.Sets	160	35			Curtain rods	400	0	2	2	0	2	1	0	0	2	1	1	2	4	2	0	0	0	0	0	0	0	0	0	0	0	0	0	0	0	0	0	0	0	0
Cheatel forceps	2	100	1		Amoxycillin250mg + Cloxacillin 250mg Capsule	3100	2.91		0	0	0			Curtains	300	0	3	3	0	3	3	0	0	6	3	2	4	5	4	0	0	0	0	0	0	0	0	0	0	0	0	0	0	0	0	0	0	0	0
Cheatle’s forceps	1	100	1		Ampicillin Injection powder (sodium) 1 gm vial	10	10.52		0	0	0			Cylinder	2500	0	0	0	0	0	1	0	0	0	0	0	0	1	2	0	0	0	0	0	0	0	0	0	0	0	0	0	0	0	0	0	0	0	0
Compressor 3/4 HP with driver and filter	1	10000	3		Anti Rabies Immunoglobulin Injection	150	2295		0	0	0			Delivery table	6800	1	0	0	0	0	0	0	0	0	0	0	0	1	0	0	0	0	0	0	0	0	0	0	0	0	0	0	0	0	0	0	0	0	0
Cotton drum	1	400	3		Atenolol  Tablet 50 mg.	1100	1.42		0	0	0			Dressing trolley	1500	0	0	0	0	1	0	0	0	0	0	0	0	0	0	0	0	0	0	0	0	0	0	0	0	0	0	0	0	0	0	0	0	0	0
Cusco’s vaginal speculum (each of small, medium and large size)	2	200	3		Atropine. Injection (sulphate) 0.5 mg./ml., 1 ml. ampoule	68	2		0	0	0			Drum with tap for storing water	500	0	0	0	0	0	0	0	0	0	0	0	0	1	0	0	0	0	0	0	0	0	0	0	0	0	0	0	0	0	0	0	0	0	0
Dapper glass	1	50	5		Azithromycin Tablet 250 mg.	900	11.05		0	0	0			Examination bed or table	6885	1	1	1	0	1	1	1	0	1	1	1	0	1	3	0	0	0	0	0	0	0	0	0	0	0	0	0	0	0	0	0	0	0	0
Dental chair	1	230000	10		BCG vaccine syringe(NP)	2840	3		0	0	0			Fans	1400	1	1	2	1	3	1	1	1	4	1	1	4	1	2	0	0	0	0	0	0	0	0	0	0	0	0	0	0	0	0	0	0	0	0
Dressing drum (big)	1	500	5		B-Complex Tablet	5700	1.5		0	0	0			Foot step	930	1	0	1	0	1	0	0	0	0	0	0	0	1	3	0	0	0	0	0	0	0	0	0	0	0	0	0	0	0	0	0	0	0	0
Dressing drum (big)	5	500	5		Benzyl-Benzoate Lotion 1%, 100 ml	300	30.16		0	0	0			Hand washing basin	1000	0	1	0	0	1	1	1	3	1	1	1	0	1	1	0	0	0	0	0	0	0	0	0	0	0	0	0	0	0	0	0	0	0	0
ECG Jelly	6	1000	1		Calcium salts Tablet 500 mg.	1750	2.47		0	0	0			Height measuring stand	300	0	1	0	0	0	1	0	1	0	0	1	0	1	0	0	0	0	0	0	0	0	0	0	0	0	0	0	0	0	0	0	0	0	0
ECG machine	1	18000	5		Cebexin-Z (B-Comp. + Zinc) Tablet	4500	3		0	0	0			Inpatient iron bed	5900	0	0	0	0	0	0	0	0	0	0	0	6	0	0	0	0	0	0	0	0	0	0	0	0	0	0	0	0	0	0	0	0	0	0
Electric BP apparatus	1	1400	5		Cefadroxil Syrup125 mg./ 5 ml., 30 ml.	50	27		0	0	0			Kerosene stove	700	0	0	0	0	0	0	0	0	0	0	0	0	0	0	0	0	0	0	0	0	0	0	0	0	0	0	0	0	0	0	0	0	0	0
Electrical sterilizer	1	7000	5		Cefadroxil Tablet 250 mg.	6240	6.2		0	0	0			Labour table	7000	0	0	0	0	0	0	0	0	0	0	0	0	1	0	0	0	0	0	0	0	0	0	0	0	0	0	0	0	0	0	0	0	0	0
Electronic suction machine	1	10000	5		Cefadroxil Tablet 500 mg.	5300	12		0	0	0			Large medicine cupboard	11250	0	0	0	0	1	0	0	0	0	0	1	0	0	0	0	0	0	0	0	0	0	0	0	0	0	0	0	0	0	0	0	0	0	0
EMS scalar	1	3000	3		Cephalexin Capsule 250 mg	590	10.96		0	0	0			Large steel benches	1000	0	0	0	1	0	0	0	0	0	0	0	0	0	0	0	0	0	0	0	0	0	0	0	0	0	0	0	0	0	0	0	0	0	0
Endo box	1	500	5		Cetrizine Suspension 5 mg./ml. 60 ml.	201	1.31		0	0	0			Large wooden benches	1300	0	0	0	1	0	0	0	0	0	0	0	0	0	0	0	0	0	0	0	0	0	0	0	0	0	0	0	0	0	0	0	0	0	0
Equipment for Manual Vacuum Aspiration	2	450	1		Cetrizine Tablet 10 mg.	13850	1.98		0	0	0			Mattress	1300	0	0	0	0	0	0	0	0	0	0	0	6	0	2	0	0	0	0	0	0	0	0	0	0	0	0	0	0	0	0	0	0	0	0
Equipment for New Born Care and Neonatal Resuscitation.	2	30000	10		Cetrizine Tablet 5 mg.	4040	1.87		0	0	0			Medicine chest	9000	0	0	0	5	1	0	0	0	0	0	0	0	0	0	0	0	0	0	0	0	0	0	0	0	0	0	0	0	0	0	0	0	0	0
Feeding tubes for baby.	2	10	1		Ciprofloxacin Drops 0.003%, 5 ml.	40	11.44		0	0	0			Medicine trolley	3800	0	0	0	0	1	0	0	0	0	0	0	0	0	1	0	0	0	0	0	0	0	0	0	0	0	0	0	0	0	0	0	0	0	0
Flow meter	2	600	3		Ciprofloxacin eye Drops 0.003%, 5 ml.	145	11.44		0	0	0			Metal chair	12000	0	0	0	0	0	0	0	0	0	0	0	0	0	0	0	0	0	0	0	0	0	0	0	0	0	0	0	0	0	0	0	0	0	0
Flow mwter cylinder	1	3200	1		Ciprofloxacin Injection IV 200 mg./ 100 ml.	930	38		0	0	0			Metal file cabinet	5000	0	0	0	0	0	0	0	0	0	0	0	0	0	0	0	0	0	0	0	0	0	0	0	0	0	0	0	0	0	0	0	0	0	0
Fly Meter	1	600	3		Ciprofloxacin Tablet (hydrochloride) 250 mg.	1820	4.8		0	0	0			Microscope	20000	0	0	0	0	0	0	0	1	0	0	0	0	0	0	0	0	0	0	0	0	0	0	0	0	0	0	0	0	0	0	0	0	0	0
Foley's	2	125	1		Ciprofloxacin Tablet (hydrochloride) 500 mg.	2260	8.6		0	0	0			Mugs	50	0	0	0	0	0	0	0	0	0	0	0	0	1	0	0	0	0	0	0	0	0	0	0	0	0	0	0	0	0	0	0	0	0	0
Glass bead sterilizer	1	600	2		D.P.T. vaccine Injection (NP)	5650	5		0	0	0			Operation Lamp	36000	0	0	0	0	1	0	0	0	0	0	0	0	2	0	0	0	0	0	0	0	0	0	0	0	0	0	0	0	0	0	0	0	0	0
Glass mortar	1	50	2		Dexamethasone Injection (disodium) 4 mg./ml., 2 ml. ampoule/vial	100	15.1		0	0	0			Plastic bin	50	1	1	1	1	1	0	1	1	1	0	1	0	1	0	0	0	0	0	0	0	0	0	0	0	0	0	0	0	0	0	0	0	0	0
Glass pestle	1	50	2		Diazepam Injection 5 mg./ml., 2 ml. ampoule	60	1.01		0	0	0			Refrigerator	13000	0	0	0	0	0	0	0	0	0	0	0	0	0	0	0	0	0	0	0	0	0	0	0	0	0	0	0	0	0	0	0	0	0	0
Glass slab	1	35	5		Diclofenac Injection 25 mg./ml., 3ml. Amp.	313	40		0	0	0			Rubber / plastic shutting	0	0	0	0	0	0	0	0	0	0	0	0	0	0	0	0	0	0	0	0	0	0	0	0	0	0	0	0	0	0	0	0	0	0	0
Halogen bulbs	5	600	3		Dicyclomine Injection10 mg./ ml.	1220	5.6		0	0	0			Sauce pan with lid	150	0	0	0	0	0	1	0	0	0	0	0	0	0	0	0	0	0	0	0	0	0	0	0	0	0	0	0	0	0	0	0	0	0	0
Heater	1	1800	3		Dicyclomine Tablet (hydrochloride) 10 mg.	1250	2.25		0	0	0			Side Wall mounted fan	1200	0	0	1	0	1	0	0	0	2	0	1	0	3	1	0	0	0	0	0	0	0	0	0	0	0	0	0	0	0	0	0	0	0	0
High and low vacuum motored suction	1	8000	3		Domperidone Tablet 10 mg.	2000	2.9		0	0	0			Side wooden racks	1500	0	0	0	2	0	1	0	1	1	0	0	0	0	0	0	0	0	0	0	0	0	0	0	0	0	0	0	0	0	0	0	0	0	0
Hub Cutter, syringe	2	800			Doxycycline@ Capsule (hydrochloride) 100 mg.	50	4		0	0	0			Sink	700	0	0	0	0	0	1	1	0	0	1	1	1	0	1	0	0	0	0	0	0	0	0	0	0	0	0	0	0	0	0	0	0	0	0
ILR (Small) and DF (Small) with Voltage Stabilizer	31	40000	5		Drotaverine Injection40 mg./ 2 ml.	10	9		0	0	0			Stool (steel )	1240	1	0	2	1	1	1	0	1	0	0	0	0	0	0	0	0	0	0	0	0	0	0	0	0	0	0	0	0	0	0	0	0	0	0
IUCD insertion kit.	4	450	1		Enalapril Maleate Tablet 5 mg.	400	2.2		0	0	0			Stool (wooden)	500	0	1	0	0	0	0	0	0	0	0	0	0	0	0	0	0	0	0	0	0	0	0	0	0	0	0	0	0	0	0	0	0	0	0
Kidney tray	3	80	5		Erythromycin estolate Tablet 250 mg.	1000	2		0	0	0			stove 2 burner	1200	0	0	0	0	0	0	0	0	0	0	0	0	0	0	0	0	0	0	0	0	0	0	0	0	0	0	0	0	0	0	0	0	0	0
Kidney tray	2	150	3		Ethamsylate Tablet 500 mg.	250	15.7		0	0	0			Stretcher	1200	0	0	0	0	0	0	0	0	0	0	0	0	0	0	0	0	0	0	0	0	0	0	0	0	0	0	0	0	0	0	0	0	0	0
Laryngoscope and Endotracheal intubation tubes (neonatal).	2	1500	5		Etophylline + Theophylline Injection 169.4 mg. + 56.6 mg./2 ml., 2ml amp.	95	2		0	0	0			Swab rack	0	0	0	0	0	0	0	0	0	0	0	0	0	0	0	0	0	0	0	0	0	0	0	0	0	0	0	0	0	0	0	0	0	0	0
Light cure composite	1	3500	5		Etophylline + Theophylline Tablet 115 mg. + 35 mg.	8600	3		0	0	0			Telephone	2000	0	0	0	0	0	0	0	0	0	0	0	0	0	0	0	0	0	0	0	0	0	0	0	0	0	0	0	0	0	0	0	0	0	0
Light cure machine	1	3500	5		Ferrous salt + folic acid Tablet Small Equivalent to 20 mg. elemental iron + 100 mcg folic acid	560	0.3		0	0	0			Three seater steel chairs	7200	0	0	1	0	0	0	0	0	0	0	0	0	0	0	0	0	0	0	0	0	0	0	0	0	0	0	0	0	0	0	0	0	0	0
Light examination, mobile, 220-12 V	2	12000	10		Ferrous salt Oral solution (sulfate) Equivalent to 25 mg. elemental iron /ml., 15 ml.	30	50		0	0	0			Wooden Table	10000	0	0	0	0	0	0	0	0	0	0	0	0	0	0	0	0	0	0	0	0	0	0	0	0	0	0	0	0	0	0	0	0	0	0
Light Stand	2	350	0		Fluconazole Tablet 150 mg.	800	18		0	0	0			Oven	6000	0	0	0	0	0	0	0	0	0	0	0	0	0	0	0	0	0	0	0	0	0	0	0	0	0	0	0	0	0	0	0	0	0	0
Mask Pkt	3	240	1		Fluconazole Tablet 50 mg.	1200	15		0	0	0			Four seater chair	1500	0	0	0	0	0	0	0	0	0	0	0	0	0	0	0	0	0	0	0	0	0	0	0	0	0	0	0	0	0	0	0	0	0	0
Matrix bands (ivory)	1	35	5		Folic acid Tablet 5mg.	2300	1		0	0	0			Revolwing chair	1800	0	0	0	0	0	0	0	0	0	0	0	0	0	0	0	0	0	0	0	0	0	0	0	0	0	0	0	0	0	0	0	0	0	0
Matrix retainer (ivory)	2	35	5		Furosemide Injection 10 mg./ml., 2 ml. ampoule	20	3.95		0	0	0			Computer	30000	0	0	0	0	0	0	0	0	0	0	0	0	0	0	0	0	0	0	0	0	0	0	0	0	0	0	0	0	0	0	0	0	0	0
Micro motor 35000 rpm	2	10000	3		FurosemideTablet40 mg.	950	0.76		0	0	0			Printer	3000	0	0	0	0	0	0	0	0	0	0	0	0	0	0	0	0	0	0	0	0	0	0	0	0	0	0	0	0	0	0	0	0	0	0
Mirror handles	5	400	5		Gentamicin Eye drops (sulphate) 0.003%	5	13		0	0	0			Photostate	50000	0	0	0	0	0	0	0	0	0	0	0	0	0	0	0	0	0	0	0	0	0	0	0	0	0	0	0	0	0	0	0	0	0	0
Mirror tops	5	400	5		Gentamycin 40mg./ml. 2ml. vial/amp	45	12.64		0	0	0			Plastic Chair	400	0	0	0	0	0	0	0	0	0	0	0	0	0	0	0	0	0	0	0	0	0	0	0	0	0	0	0	0	0	0	0	0	0	0
Needle destroyer	1	500	5		Gentamycin Injection (sulphate) 10 mg./ml., 2 ml. vial	40	6.67		0	0	0			Cushion Chair	1200	0	0	0	0	0	0	0	0	0	0	0	0	0	0	0	0	0	0	0	0	0	0	0	0	0	0	0	0	0	0	0	0	0	0
Needle holder	2	100	3		Glucose/dextrose Injectable solution 5% isotonic, 500 ml.	15	33		0	0	0			Inverter	12000	0	0	0	0	0	0	0	0	0	0	0	0	0	0	0	0	0	0	0	0	0	0	0	0	0	0	0	0	0	0	0	0	0	0
Nibulizer	2	2000	5		Hepatitis B vaccine Injection (NP)/SG	5230	5		0	0	0			Wooden Chair	1500	0	0	0	0	0	0	0	0	0	0	0	0	0	0	0	0	0	0	0	0	0	0	0	0	0	0	0	0	0	0	0	0	0	0
Normal Delivery Kit	2	450	1		Hydrocortisone Powder for injection (sodium succinate) 100 mg. vial	56	5		0	0	0			SOFA	15000	0	0	0	0	0	0	0	0	0	0	0	0	0	0	0	0	0	0	0	0	0	0	0	0	0	0	0	0	0	0	0	0	0	0
O2 Cylinder	1	2500	5		Hyoscine butyl bromide Injection20 mg./ ml.	80	10.1		0	0	0			DEEP FREEZER	40000	0	0	0	0	0	0	0	0	1	0	0	0	0	0	0	0	0	0	0	0	0	0	0	0	0	0	0	0	0	0	0	0	0	0
Open care system: radiant warmer, fixed height,with trolley, drawers, O2-bottles	1	33000	10		Ibuprofen @ Tablet 200 mg.	1730	0.65		0	0	0			0	0	0	0	0	0	0	0	0	0	0	0	0	0	0	0	0	0	0	0	0	0	0	0	0	0	0	0	0	0	0	0	0	0	0	0
Operating light	1	2500	3		Ibuprofen Tablet 400 mg.	2900	0.71		0	0	0			0	0	0	0	0	0	0	0	0	0	0	0	0	0	0	0	0	0	0	0	0	0	0	0	0	0	0	0	0	0	0	0	0	0	0	0
Plastic filling instruments	2	50	5		Isolyte – P Injection , 500 ml.	2	5		0	0	0			0	0	0	0	0	0	0	0	0	0	0	0	0	0	0	0	0	0	0	0	0	0	0	0	0	0	0	0	0	0	0	0	0	0	0	0
Probe	5	160	5		IUD containing copper (NP)	657	150		0	0	0			0	0	0	0	0	0	0	0	0	0	0	0	0	0	0	0	0	0	0	0	0	0	0	0	0	0	0	0	0	0	0	0	0	0	0	0
Pump suction, foot operated	1	2800	10		Lignocaine Hydrochloride 2% + Adrenaline 1:80,000 Injection, 30 ml. vial	2	20.37		0	0	0			0	0	0	0	0	0	0	0	0	0	0	0	0	0	0	0	0	0	0	0	0	0	0	0	0	0	0	0	0	0	0	0	0	0	0	0
Refrigerator	1	13000	10		Lignocaine Hydrochloride Injection 2% , 30 ml. vial	17	4.65		0	0	0			0	0	0	0	0	0	0	0	0	0	0	0	0	0	0	0	0	0	0	0	0	0	0	0	0	0	0	0	0	0	0	0	0	0	0	0
Resuscitator Neonatal	1	1000	3		Losartan HCL Tablet 50 mg.	1200	16		0	0	0			0	0	0	0	0	0	0	0	0	0	0	0	0	0	0	0	0	0	0	0	0	0	0	0	0	0	0	0	0	0	0	0	0	0	0	0
Resuscitator (silicone resuscitation bag and maskwith reservoir) hand-operated, neonate, 500ml	1	1000	3		Magnesium sulphate Injection 500mg./ml.,10ml. ampoule	1	3.09		0	0	0			0	0	0	0	0	0	0	0	0	0	0	0	0	0	0	0	0	0	0	0	0	0	0	0	0	0	0	0	0	0	0	0	0	0	0	0
Revolving doctor chair	1	1300	5		Measles vaccine Injection (NP)	2210	46.08		0	0	0			0	0	0	0	0	0	0	0	0	0	0	0	0	0	0	0	0	0	0	0	0	0	0	0	0	0	0	0	0	0	0	0	0	0	0	0
Sim’s vaginal speculum – single & double ended -(each of small, medium and large size)	4	200	5		Metformin Tablet (hydrochloride) 500 mg.	4700	1.2		0	0	0			0	0	0	0	0	0	0	0	0	0	0	0	0	0	0	0	0	0	0	0	0	0	0	0	0	0	0	0	0	0	0	0	0	0	0	0
Spunge Holder	1	200	2		Methyl ergometrine Tablet 125 mcg	2000	5		0	0	0			0	0	0	0	0	0	0	0	0	0	0	0	0	0	0	0	0	0	0	0	0	0	0	0	0	0	0	0	0	0	0	0	0	0	0	0
Standard Surgical Set (for minor procedures like episiotomies stitching).	1	1200	3		Metoclopramide Injection (hydrochloride) 5 mg./ ml., 2 ml. amp	77	0.7		0	0	0			0	0	0	0	0	0	0	0	0	0	0	0	0	0	0	0	0	0	0	0	0	0	0	0	0	0	0	0	0	0	0	0	0	0	0	0
Steel almirah	1	2500	5		Metoclopramide Tablet (Hydrochloride) 10 mg.	120	1.05		0	0	0			0	0	0	0	0	0	0	0	0	0	0	0	0	0	0	0	0	0	0	0	0	0	0	0	0	0	0	0	0	0	0	0	0	0	0	0
Steel tray	2	200	3		Metronidazole Suspension 100 mg./5 ml. 60 ml. bottle	270	10.21		0	0	0			0	0	0	0	0	0	0	0	0	0	0	0	0	0	0	0	0	0	0	0	0	0	0	0	0	0	0	0	0	0	0	0	0	0	0	0
Sterilizer	1	1200	3		Metronidazole Suspension 200 mg./ 5 ml. 60 ml. bottle	6	32		0	0	0			0	0	0	0	0	0	0	0	0	0	0	0	0	0	0	0	0	0	0	0	0	0	0	0	0	0	0	0	0	0	0	0	0	0	0	0
Stethoscope	1	1500	5		Metronidazole Tablet 400 mg.	3910	0.63		0	0	0			0	0	0	0	0	0	0	0	0	0	0	0	0	0	0	0	0	0	0	0	0	0	0	0	0	0	0	0	0	0	0	0	0	0	0	0
Stool with pneumatic cylinder	1	1800	3		Metronidazole Tablet 200 mg.	50	0.37		0	0	0			0	0	0	0	0	0	0	0	0	0	0	0	0	0	0	0	0	0	0	0	0	0	0	0	0	0	0	0	0	0	0	0	0	0	0	0
Suction Catheter	36	10	1		Micropore/Surgical Paper Tape 2.5 cm x 9.1 mtr, 5 cm x 9.1 mtr, 7.5 cm x 9.1 mtr	13	23		0	0	0			0	0	0	0	0	0	0	0	0	0	0	0	0	0	0	0	0	0	0	0	0	0	0	0	0	0	0	0	0	0	0	0	0	0	0	0
Surgical curette	2	100	3		Norfloxacin 400mg + Tinidazole 600 mg Tablet	1600	3.31		0	0	0			0	0	0	0	0	0	0	0	0	0	0	0	0	0	0	0	0	0	0	0	0	0	0	0	0	0	0	0	0	0	0	0	0	0	0	0
Thermometres	1	50	2		Norfloxacin Tablet 400 mg.	2650	2.05		0	0	0			0	0	0	0	0	0	0	0	0	0	0	0	0	0	0	0	0	0	0	0	0	0	0	0	0	0	0	0	0	0	0	0	0	0	0	0
Tooth extraction forceps	7	500	3		Ofloxacin Tablet 200 mg.	3600	3.94		0	0	0			0	0	0	0	0	0	0	0	0	0	0	0	0	0	0	0	0	0	0	0	0	0	0	0	0	0	0	0	0	0	0	0	0	0	0	0
Torch	1	150	2		Omeprazole Capsule 20 mg.	3900	4.18		0	0	0			0	0	0	0	0	0	0	0	0	0	0	0	0	0	0	0	0	0	0	0	0	0	0	0	0	0	0	0	0	0	0	0	0	0	0	0
Tweezers	5	160	3		Ondansetron Injection 2 mg./ml., 2ml.	5	25		0	0	0			0	0	0	0	0	0	0	0	0	0	0	0	0	0	0	0	0	0	0	0	0	0	0	0	0	0	0	0	0	0	0	0	0	0	0	0
Urinal Can	1	200	1		Oral rehydration salts Powder for solution As per IP	318	10		0	0	0			0	0	0	0	0	0	0	0	0	0	0	0	0	0	0	0	0	0	0	0	0	0	0	0	0	0	0	0	0	0	0	0	0	0	0	0
Visiting chair	2	400	5		Oxytocin Injection 10 IU/ 1 ml. ampoule	500	400		0	0	0			0	0	0	0	0	0	0	0	0	0	0	0	0	0	0	0	0	0	0	0	0	0	0	0	0	0	0	0	0	0	0	0	0	0	0	0
Weighing Machine	1	1400	5		Oxytocin Injection 5 IU/ 1 ml. ampoule	50	260		0	0	0			0	0	0	0	0	0	0	0	0	0	0	0	0	0	0	0	0	0	0	0	0	0	0	0	0	0	0	0	0	0	0	0	0	0	0	0
X ray viewer	1	500	3		Paracetamol Suspension 125 mg./5ml., 60ml.	114	20		0	0	0			0	0	0	0	0	0	0	0	0	0	0	0	0	0	0	0	0	0	0	0	0	0	0	0	0	0	0	0	0	0	0	0	0	0	0	0
0	0	0	0		Paracetamol Tablet 500 mg.	12850	0.52		0	0	0			0	0	0	0	0	0	0	0	0	0	0	0	0	0	0	0	0	0	0	0	0	0	0	0	0	0	0	0	0	0	0	0	0	0	0	0
0	0	0	0		Pheniramine Maleate Injection 22.75 mg./ml., 2ml. Amp.	54	2		0	0	0			0	0	0	0	0	0	0	0	0	0	0	0	0	0	0	0	0	0	0	0	0	0	0	0	0	0	0	0	0	0	0	0	0	0	0	0
0	0	0	0		Poliomyelitis vaccine (live attenuated) Solution (NP)	7140	250		0	0	0			0	0	0	0	0	0	0	0	0	0	0	0	0	0	0	0	0	0	0	0	0	0	0	0	0	0	0	0	0	0	0	0	0	0	0	0
0	0	0	0		Povidone iodine Solution 10%	14	56.48		0	0	0			0	0	0	0	0	0	0	0	0	0	0	0	0	0	0	0	0	0	0	0	0	0	0	0	0	0	0	0	0	0	0	0	0	0	0	0
0	0	0	0		Povidone Iodine@ ointment 5%, 250 gm	13	36		0	0	0			0	0	0	0	0	0	0	0	0	0	0	0	0	0	0	0	0	0	0	0	0	0	0	0	0	0	0	0	0	0	0	0	0	0	0	0
0	0	0	0		Povidone Iodine@ Solution 5%, 500 ml.	3	200		0	0	0
0	0	0	0		Promethazine Injection (hydrochloride) 25 mg./ml. in 2-ml. Amp.	70	5.5		0	0	0
0	0	0	0		Ranitidine Injection 25 mg./ml. in 2-ml. Amp.	127	6.7		0	0	0
0	0	0	0		Ranitidine Tablet (hcl) 150 mg.	3440	0.67
0	0	0	0		Ringer lactate Injectable IV solution , 500 ml.	45	34
0	0	0	0		Salbutamol Suspension 2 mg./5 ml., 100 ml.	1185	3
0	0	0	0		Scalp vein set 24,22,20,18	30	150
0	0	0	0		Sodium chloride Injectable solution 0.9% isotonic 500 ml.	60	35
0	0	0	0		Tetanus vaccine Injection (NP)/SG	5130	100
0	0	0	0		Tetracycline Capsule IP 250mg	200	1.75
0	0	0	0		Tinidazole Tablet 300 mg.	1500	2
0	0	0	0		Tinidazole Tablet 500 mg.	1500	4
0	0	0	0		0	0	0
0	0	0	0		0	0	0
0	0	0	0		0	0	0
0	0	0	0		0	0	0
0	0	0	0		0	0	0
0	0	0	0		0	0	0
0	0	0	0		0	0	0
0	0	0	0		0	0	0
0	0	0	0		0	0	0
0	0	0	0		0	0	0
0	0	0	0		0	0	0
0	0	0	0		0	0	0
0	0	0	0		0	0	0
0	0	0	0		0	0	0
0	0	0	0		0	0	0
0	0	0	0		0	0	0
0	0	0	0		0	0	0
0	0	0	0		0	0	0
0	0	0	0		0	0	0
0	0	0	0		0	0	0
0	0	0	0		0	0	0
0	0	0	0		0	0	0
0	0	0	0		0	0	0
0	0	0	0		0	0	0
0	0	0	0		0	0	0
0	0	0	0		0	0	0
0	0	0	0		0	0	0
0	0	0	0		0	0	0
0	0	0	0		0	0	0
0	0	0	0		0	0	0
0	0	0	0		0	0	0
0	0	0	0		0	0	0
0	0	0	0		0	0	0
0	0	0	0		0	0	0
0	0	0	0		0	0	0
0	0	0	0		0	0	0
0	0	0	0		0	0	0
0	0	0	0		0	0	0
0	0	0	0		0	0	0
0	0	0	0		0	0	0
0	0	0	0		0	0	0
0	0	0	0		0	0	0
0	0	0	0		0	0	0
0	0	0	0		0	0	0
0	0	0	0		0	0	0
0	0	0	0		0	0	0
0	0	0	0		0	0	0
0	0	0	0		0	0	0
0	0	0	0		0	0	0
0	0	0	0		0	0	0
0	0	0	0		0	0	0
0	0	0	0		0	0	0
0	0	0	0		0	0	0
0	0	0	0		0	0	0
0	0	0	0		0	0	0
0	0	0	0		0	0	0
0	0	0	0		0	0	0
0	0	0	0		0	0	0
0	0	0	0		0	0	0
0	0	0	0		0	0	0
0	0	0	0		0	0	0
0	0	0	0		0	0	0
0	0	0	0		0	0	0
0	0	0	0		0	0	0
0	0	0	0		0	0	0
0	0	0	0		0	0	0
0	0	0	0		0	0	0
0	0	0	0		0	0	0
0	0	0	0		0	0	0
0	0	0	0		0	0	0
0	0	0	0		0	0	0
0	0	0	0		0	0	0
0	0	0	0		0	0	0
0	0	0	0		0	0	0
0	0	0	0		0	0	0
0	0	0	0		0	0	0
0	0	0	0		0	0	0
					0	0	0
					0	0	0
					0	0	0
					0	0	0
					0	0	0
					0	0	0
					0	0	0
					0	0	0
					0	0	0
					0	0	0
					0	0	0
					0	0	0
					0	0	0
					0	0	0
					0	0	0
					0	0	0
					0	0	0
					0	0	0
					0	0	0
					0	0	0
					0	0	0
					0	0	0
					0	0	0
					0	0	0
					0	0	0
					0	0	0
					0	0	0
					0	0	0
					0	0	0
					0	0	0
					0	0	0
					0	0	0
					0	0	0
					0	0	0
					0	0	0
					0	0	0
					0	0	0
					0	0	0
					0	0	0
					0	0	0
					0	0	0
					0	0	0
					0	0	0
					0	0	0
					0	0	0
					0	0	0
					0	0	0
					0	0	0
					0	0	0
					0	0	0
					0	0	0
					0	0	0
					0	0	0
					0	0	0
					0	0	0
					0	0	0
					0	0	0
					0	0	0
					0	0	0
					0	0	0
					0	0	0
					0	0	0
					0	0	0
					0	0	0
					0	0	0
					0	0	0
					0	0	0
					0	0	0
					0	0	0
					0	0	0
					0	0	0
					0	0	0
					0	0	0
					0	0	0
					0	0	0
					0	0	0
					0	0	0
					0	0	0
					0	0	0
					0	0	0
					0	0	0
					0	0	0
					0	0	0
					0	0	0
					0	0	0
					0	0	0
					0	0	0
					0	0	0
					0	0	0
					0	0	0
					0	0	0
					0	0	0
					0	0	0
					0	0	0
					0	0	0
					0	0	0
					0	0	0
					0	0	0
					0	0	0
					0	0	0
					0	0	0
					0	0	0
					0	0	0
					0	0	0
					0	0	0
					0	0	0
					0	0	0
					0	0	0
					0	0	0
					0	0	0
					0	0	0
					0	0	0
					0	0	0
					0	0	0
					0	0	0
					0	0	0
					0	0	0
					0	0	0
					0	0	0
					0	0	0
					0	0	0
					0	0	0
					0	0	0
					0	0	0
					0	0	0
					0	0	0
					0	0	0
					0	0	0
					0	0	0
					0	0	0
					0	0	0
					0	0	0
					0	0	0
					0	0	0
					0	0	0
					0	0	0
					0	0	0
					0	0	0
					0	0	0
					0	0	0
					0	0	0
					0	0	0
					0	0	0
					0	0	0
					0	0	0
					0	0	0
					0	0	0
					0	0	0
					0	0	0
					0	0	0
					0	0	0
					0	0	0
					0	0	0
					0	0	0
					0	0	0
					0	0	0
					0	0	0
					0	0	0
					0	0	0
					0	0	0
					0	0	0
					0	0	0
					0	0	0
					0	0	0
					0	0	0
					0	0	0
					0	0	0
					0	0	0
					0	0	0
					0	0	0
					0	0	0
					0	0	0
					0	0	0
					0	0	0
					0	0	0
					0	0	0
					0	0	0
					0	0	0
					0	0	0
					0	0	0
					0	0	0
					0	0	0
					0	0	0
					0	0	0
					0	0	0
					0	0	0
					0	0	0
					0	0	0
					0	0	0
					0	0	0
					0	0	0
					0	0	0
					0	0	0
					0	0	0
					0	0	0
					0	0	0
					0	0	0
					0	0	0
					0	0	0
					0	0	0
					0	0	0
					0	0	0
					0	0	0
					0	0	0
					0	0	0
					0	0	0
					0	0	0
					0	0	0
					0	0	0
					0	0	0
					0	0	0
					0	0	0
					0	0	0
[truncated: 53 more columns]

## Sheet: PHC3
Costing assumptions
	Discount Rate	0.05
	AMC Rate	0.1
	Year of cost	2012-13
	GDP deflator for the year of data collection	8
	Local currency	INR
	Average exchange rate of local currency to US$	47.89
	GDP Adjustment factor	1
Facility information
	Public holidays in last year (Excluding sundays)	28
	Days per week facility is closed	1
	Hours per day facility is open	6
	Average length of stay in facility:click to jump	2
	0	0
Human Resources									Capital space
S.no	Staff				Annual Allowances
	Designation	Monthly Salary	Leave days in last financial year for each staff	Incentive/other allowances like TA/DA received for training	Total housing allowance (if received)	Total uniform allownce	Total transport allowance		Rental amonut per 100 sq feet	1250
1	Medical officer	45000	12	0	0	0	0
2	Dental surgeon	61500	12	0	0	0	0		FRIENDLY HEALTH CLINIC	187
3	Lady health visitor	33500	12	0	0	0	0		DENTAL SURGEN ROOM	187
4	MPHW	18500	12	0	0	0	0		DOT'S ROOM	187
5	Staff nurses	10350	12	0	0	0	0		MALE WARD	225
6	ANM	9132.5	12	0	0	0	0		ROOM NO 5	187
7	Information assistant	7700	12	0	0	0	0		ROOM NO7	187
8	Class 4	12000	12	0	0	0	0		ROOM NO 8	187
9	ANM	18500	12	0	0	0	0		NURSING DUTY ROOM	187
10	Chowkidar/ward servant	2000	12	0	0	0	0		FEMALE WARD	225
11	0	0	12	0	0	0	0		COORIDOOR	600
12	0	0	0	0	0	0	0		ROOM NO 11	187
13	0	0	0	0	0	0	0		LAB	187
14	0	0	0	0	0	0	0		DRESSING AND INJECTION ROOM	187
15	0	0	0	0	0	0	0		DISPENSARY	187
16	0	0	0	0	0	0	0		ROOM NO 16	187
17	0	0	0	0	0	0	0		MO ROOM	187
18	0	0	0	0	0	0	0		Toilet (male)	121
19	0	0	0	0	0	0	0		Toilet (male staff)	121
20	0	0	0	0	0	0	0		Toilet (female)	121
21	0	0	0	0	0	0	0		Toilet (female staff)	121
22	0	0	0	0	0	0	0		0	0
23	0	0	0	0	0	0	0		0	0
24	0	0	0	0	0	0	0		0	0
25	0	0	0	0	0	0	0		0	0
26	0	0	0	0	0	0	0		0	0
27	0	0	0	0	0	0	0		0	0
28	0	0	0	0	0	0	0		0	0
29	0	0	0	0	0	0	0		0	0
30	0	0	0	0	0	0	0		0	0
31	0	0	0	0	0	0	0		0	0
32	0	0	0	0	0	0	0		0	0
33	0	0	0	0	0	0	0		0	0
34	0	0	0	0	0	0	0		0	0
35	0	0	0	0	0	0	0		0	0
36	0	0	0	0	0	0	0		0	0
37	0	0	0	0	0	0	0		0	0
38	0	0	0	0	0	0	0		0	0
39	0	0	0	0	0	0	0		0	0
40	0	0	0	0	0	0	0		0	0
41	0	0	0	0	0	0	0		0	0
42	0	0	0	0	0	0	0		0	0
43	0	0	0	0	0	0	0		0	0
44	0	0	0	0	0	0	0		0	0
45	0	0	0	0	0	0	0		0	0
46	0	0	0	0	0	0	0		0	0
47	0	0	0	0	0	0	0		0	0
48	0	0	0	0	0	0	0		0	0
49	0	0	0	0	0	0	0		0	0
50	0	0	0	0	0	0	0		0	0
51	0	0	0	0	0	0	0		0	0
52	0	0	0	0	0	0	0		0	0
53	0	0	0	0	0	0	0		0	0
54	0	0	0	0	0	0	0		0	0
55	0	0	0	0	0	0	0		0	0
56	0	0	0	0	0	0	0		0	0
57	0	0	0	0	0	0	0		0	0
58	0	0	0	0	0	0	0		0	0
59	0	0	0	0	0	0	0		0	0
60	0	0	0	0	0	0	0		0	0
61	0	0	0	0	0	0	0		0	0
62	0	0	0	0	0	0	0		0	0
63	0	0	0	0	0	0	0		0	0
64	0	0	0	0	0	0	0		0	0
65	0	0	0	0	0	0	0		0	0
66	0	0	0	0	0	0	0		0	0
67	0	0	0	0	0	0	0		0	0
68	0	0	0	0	0	0	0		0	0
69	0	0	0	0	0	0	0		0	0
70	0	0	0	0	0	0	0		0	0
71	0	0	0	0	0	0	0		0	0
72	0	0	0	0	0	0	0		0	0
73	0	0	0	0	0	0	0		0	0
74	0	0	0	0	0	0	0		0	0
75	0	0	0	0	0	0	0		0	0
76	0	0	0	0	0	0	0		0	0
77	0	0	0	0	0	0	0		0	0
78	0	0	0	0	0	0	0		0	0
79	0	0	0	0	0	0	0		0	0
80	0	0	0	0	0	0	0		0	0
81	0	0	0	0	0	0	0		0	0
82	0	0	0	0	0	0	0		0	0
83	0	0	0	0	0	0	0		0	0
84	0	0	0	0	0	0	0		0	0
85	0	0	0	0	0	0	0		0	0
86	0	0	0	0	0	0	0		0	0
87	0	0	0	0	0	0	0		0	0
88	0	0	0	0	0	0	0		0	0
89	0	0	0	0	0	0	0		0	0
90	0	0	0	0	0	0	0		0	0
91	0	0	0	0	0	0	0		0	0
92	0	0	0	0	0	0	0		0	0
93	0	0	0	0	0	0	0		0	0
94	0	0	0	0	0	0	0		0	0
95	0	0	0	0	0	0	0		0	0
96	0	0	0	0	0	0	0		0	0
97	0	0	0	0	0	0	0		0	0
98	0	0	0	0	0	0	0		0	0
99	0	0	0	0	0	0	0		0	0
100	0	0	0	0	0	0	0		0	0
101	0	0	0	0	0	0	0		0	0
102	0	0	0	0	0	0	0		0	0
103	0	0	0	0	0	0	0		0	0
104	0	0	0	0	0	0	0		0	0
105	0	0	0	0	0	0	0		0	0
106	0	0	0	0	0	0	0		0	0
107	0	0	0	0	0	0	0		0	0
108	0	0	0	0	0	0	0		0	0
109	0	0	0	0	0	0	0		0	0
110	0	0	0	0	0	0	0		0	0
111	0	0	0	0	0	0	0		0	0
112	0	0	0	0	0	0	0		0	0
113	0	0	0	0	0	0	0		0	0
114	0	0	0	0	0	0	0		0	0
115	0	0	0	0	0	0	0		0	0
116	0	0	0	0	0	0	0		0	0
117	0	0	0	0	0	0	0		0	0
118	0	0	0	0	0	0	0		0	0
119	0	0	0	0	0	0	0		0	0
120	0	0	0	0	0	0	0		0	0
121	0	0	0	0	0	0	0		0	0
122	0	0	0	0	0	0	0		0	0
123	0	0	0	0	0	0	0		0	0
124	0	0	0	0	0	0	0		0	0
125	0	0	0	0	0	0	0		0	0
126	0	0	0	0	0	0	0		0	0
127	0	0	0	0	0	0	0		0	0
128	0	0	0	0	0	0	0		0	0
129	0	0	0	0	0	0	0		0	0
130	0	0	0	0	0	0	0		0	0
131	0	0	0	0	0	0	0		0	0
132	0	0	0	0	0	0	0		0	0
133	0	0	0	0	0	0	0		0	0
134	0	0	0	0	0	0	0		0	0
135	0	0	0	0	0	0	0		0	0
136	0	0	0	0	0	0	0		0	0
137	0	0	0	0	0	0	0		0	0
138	0	0	0	0	0	0	0		0	0
139	0	0	0	0	0	0	0		0	0
140	0	0	0	0	0	0	0		0	0
141	0	0	0	0	0	0	0		0	0
142	0	0	0	0	0	0	0		0	0
143	0	0	0	0	0	0	0		0	0
144	0	0	0	0	0	0	0		0	0
145	0	0	0	0	0	0	0		0	0
146	0	0	0	0	0	0	0		0	0
147	0	0	0	0	0	0	0		0	0
148	0	0	0	0	0	0	0		0	0
149	0	0	0	0	0	0	0		0	0
150	0	0	0	0	0	0	0		0	0
151	0	0	0	0	0	0	0		0	0
152	0	0	0	0	0	0	0		0	0
153	0	0	0	0	0	0	0		0	0
154	0	0	0	0	0	0	0		0	0
155	0	0	0	0	0	0	0		0	0
156	0	0	0	0	0	0	0		0	0
157	0	0	0	0	0	0	0		0	0
158	0	0	0	0	0	0	0		0	0
159	0	0	0	0	0	0	0		0	0
160	0	0	0	0	0	0	0		0	0
161	0	0	0	0	0	0	0		0	0
162	0	0	0	0	0	0	0		0	0
163	0	0	0	0	0	0	0		0	0
164	0	0	0	0	0	0	0		0	0
165	0	0	0	0	0	0	0		0	0
166	0	0	0	0	0	0	0		0	0
167	0	0	0	0	0	0	0		0	0
168	0	0	0	0	0	0	0		0	0
169	0	0	0	0	0	0	0		0	0
170	0	0	0	0	0	0	0		0	0
171	0	0	0	0	0	0	0		0	0
172	0	0	0	0	0	0	0		0	0
173	0	0	0	0	0	0	0		0	0
174	0	0	0	0	0	0	0		0	0
175	0	0	0	0	0	0	0		0	0
176	0	0	0	0	0	0	0		0	0
177	0	0	0	0	0	0	0		0	0
178	0	0	0	0	0	0	0		0	0
179	0	0	0	0	0	0	0		0	0
180	0	0	0	0	0	0	0		0	0
181	0	0	0	0	0	0	0		0	0
182	0	0	0	0	0	0	0		0	0
183	0	0	0	0	0	0	0		0	0
184	0	0	0	0	0	0	0		0	0
185	0	0	0	0	0	0	0		0	0
186	0	0	0	0	0	0	0		0	0
187	0	0	0	0	0	0	0		0	0
188	0	0	0	0	0	0	0		0	0
189	0	0	0	0	0	0	0		0	0
190	0	0	0	0	0	0	0		0	0
191	0	0	0	0	0	0	0		0	0
192	0	0	0	0	0	0	0		0	0
193	0	0	0	0	0	0	0		0	0
194	0	0	0	0	0	0	0		0	0
195	0	0	0	0	0	0	0		0	0
196	0	0	0	0	0	0	0		0	0
197	0	0	0	0	0	0	0		0	0
198	0	0	0	0	0	0	0		0	0
199	0	0	0	0	0	0	0		0	0
200	0	0	0	0	0	0	0		0	0
Services detail
	Ante natal care (HB estimation, BP, TT, Physical Exam, IFA)	Institutional deliveries	Post natal care	New born care corner	Immunisation	Routine OPD (over 5)	Routine OPD (U-5 )	Family Planning: Tubectomy motivation	Tubectomy procedure	Family Planning: IUCD motivation	IUCD procedure	Family planning: Counselling Oral pill and Condom distribution	Special care services:Primary management wounds/fracture/abscess drainage/burns	AYUSH services	Dental services	DOTS provision	Meeting CHC	Meeting with ANM’s from Sub centre/ PHC meeting	Family planning camp	Pulse polio immunisation	School health service	Village Health and Nutrition days	IEC Activities related to National Health programmes	Health camps for treatment of minor ailments	Disease surveillance (Early detection of cases (as per IDSP guidelines)and Control of local endemic diseases	Recording of vital events/HMIS	House to house surveys	Water and Sanitation(Disinfection of drinking water source , Promotion of sanitation)	Monitoring and supervision of Sub centres	Trainings conducted for staff at the facility	Support activities for all direct servicesLike cleanliness, sweeping, clerical work	Routine IPD	Referral to higher institutions
OPD services (annual)	235		0		0	32831	0	0		0				3297	4020	0																	12
Out reach	0		58		8100			0		200		27333							24	3	3	0	6	44				0
IPD Services		59		5					0		12		0																			291
Administration																									52	288	1
Ancillary																	24	24											144	0
Supportive activiites																															200
Section2
Equipment/ other items			Average life		Drugs				Consumables					Furnitute items		Quantity							Quantity				Quantity							Quantity
	Quantity	Price				Quantity	Price			Quantity	Price				Unit cost	FRIENDLY HEALTH CLINIC	DENTAL SURGEN ROOM	DOT'S ROOM	MALE WARD	ROOM NO 5	ROOM NO7	ROOM NO 8	NURSING DUTY ROOM	FEMALE WARD	COORIDOOR	ROOM NO 11	LAB	DRESSING AND INJECTION ROOM	DISPENSARY	ROOM NO 16	MO ROOM	Toilet (male)	Toilet (male staff)	Toilet (female)	Toilet (female staff)	0	0	0	0	0	0	0	0	0	0	0	0	0	0
Artery forcep	9	50	2		Adrenaline inj	25	60		Mouth wash	50	35			Almirah (Big steel)	7500	2	1	1	0	1	0	1	0	0	0	0	1	1	1	1	1	0	0	0	0	0	0	0	0	0	0	0	0	0	0	0	0	0	0
Artery forcep	1	50	2		Albandazole 400mg tab	8000	1.19		Disposable surgical rubber gloves 6.5	220	15			Almirah (Small steel)	5000	1	0	0	0	1	0	0	0	0	0	0	1	3	0	1	0	0	0	0	0	0	0	0	0	0	0	0	0	0	0	0	0	0	0
Autoclave electrical	4	50000	5		Albandazole syp	216	18.25		Bandages 4 meters* 5cm	80	30			Almirahs (Small wooden)	4500	0	0	0	0	0	0	0	0	0	0	0	0	0	0	0	0	0	0	0	0	0	0	0	0	0	0	0	0	0	0	0	0	0	0
Bench steel	2	1240	10		Allopurinol tab	1000	2.5		Disinfectant fluids (Phenly-Ltr)	80	35			Armless chairs	1530	0	0	0	0	0	0	0	0	0	0	0	0	0	0	0	0	0	0	0	0	0	0	0	0	0	0	0	0	0	0	0	0	0	0
Bowel steel	5	250	5		Alprazolam .25 mg tab	1000	1.4		Savlon solution	5	45			Bed side attendant chair	400	0	0	0	0	0	0	0	0	0	0	0	0	0	0	0	0	0	0	0	0	0	0	0	0	0	0	0	0	0	0	0	0	0	0
Bucket E.I	3	50	10		Alprazolam .25mg tab	1000	1.4		Cotton wool absorbent surgical 500g packet	41	100			Bed side locker	3800	0	0	0	0	0	0	0	0	0	0	0	0	0	0	0	0	0	0	0	0	0	0	0	0	0	0	0	0	0	0	0	0	0	0
Bowel E.I with cover	1	70	10		Alprazolam .5 mg tab	500	1.4		Gauge cloth 90cm*18 mtr	40	70			Bed side Screen	2700	0	0	0	0	0	0	0	0	0	0	0	0	0	0	0	0	0	0	0	0	0	0	0	0	0	0	0	0	0	0	0	0	0	0
Blanket	11	2000	5		Alprazolam 0.25mg tab	1000	1.4		Bandages 5 meters*10cm	40	50			Bed side table	1500	0	0	0	0	0	0	0	0	0	0	0	0	0	0	0	0	0	0	0	0	0	0	0	0	0	0	0	0	0	0	0	0	0	0
B.P Apparatus	10	1400	5		Alprazolam 0.5 tab	300	1.4		Bandages 5 meters*15cm	10	76			Buckets	50	0	0	0	0	0	0	0	0	0	0	0	0	0	0	0	0	0	0	0	0	0	0	0	0	0	0	0	0	0	0	0	0	0	0
Bedsheets	16	250	3		Amlodipine + Atenolol tab	3000	1.3		IV Cannula 20 No.	100	25			Centrifuge	7000	0	0	0	0	0	0	0	0	0	0	0	1	0	0	0	0	0	0	0	0	0	0	0	0	0	0	0	0	0	0	0	0	0	0
Bed with trolley and wooden top	4	7240	5		Amlodipine 5mg tab	1700	0.09		IV cannula 24 no.	50	30			CFL tubes	150	0	1	0	0	0	1	1	0	0	8	1	0	0	1	1	1	0	0	0	0	0	0	0	0	0	0	0	0	0	0	0	0	0	0
Broom sticks	59	35	2		Amoxyciline 250mg+cloxacillin 250mg	1100	1.68		Spirit	2	45			Clock /watch	200	0	0	0	0	1	0	0	1	0	0	0	0	0	0	0	1	0	0	0	0	0	0	0	0	0	0	0	0	0	0	0	0	0	0
Biowaste dustbin	11	150	5		Amoxycillin potassium clauvulanate susp 125mg/ml 30 ml	100	19.5		Crape bandage BP 3 mtr x 10cm	16	157.88			Coat rack	200	0	0	0	0	0	0	0	0	0	0	0	0	0	0	0	0	0	0	0	0	0	0	0	0	0	0	0	0	0	0	0	0	0	0
LHV Trunk big/small	5	3000	5		Amoxycllin 250mg	6500	4.6		Crape bandage BP 3 mtr x 15cm	16	236.82			Curtain rods	400	2	2	2	1	2	2	3	0	2	0	0	0	0	1	0	2	0	0	0	0	0	0	0	0	0	0	0	0	0	0	0	0	0	0
Chair armless	4	1530	5		Amoxycllin 500mg	7500	6.2		Crape bandage BP 3 mtr x 7.5cm	16	118.4			Curtains	300	6	6	6	1	6	6	6	0	6	0	0	0	0	4	0	6	0	0	0	0	0	0	0	0	0	0	0	0	0	0	0	0	0	0
Chart bed	1	200	5		Amoxycllin susp 60 ml	210	70		Infusion set vented with needle for single use (IV set)	10	0			Cylinder	2500	0	0	0	0	0	0	1	0	0	0	0	0	0	0	0	0	0	0	0	0	0	0	0	0	0	0	0	0	0	0	0	0	0	0
Chlemscope	5	0	5		Ampicillin 500mg inj	100	6.1		Surgical tape 25mm*9.1 meter	2	199.5			Delivery table	6800	0	0	0	0	0	0	0	0	0	0	0	0	0	0	0	0	0	0	0	0	0	0	0	0	0	0	0	0	0	0	0	0	0	0
Ceiling fan	24	1200	10		Antacid tab	1500	4.5		Surgical tape 50mm*9.1 meter	1	199.5			Dressing trolley	1500	0	0	0	0	0	0	0	0	0	0	0	0	0	0	0	0	0	0	0	0	0	0	0	0	0	0	0	0	0	0	0	0	0	0
Chittle forcep	3	100	3		Atenolol 50mg tab	1280	1.46		Surgical tape 75mm*9.1 meter	1	199.5			Drum with tap for storing water	500	0	0	0	0	0	0	0	0	0	0	0	0	0	0	0	0	0	0	0	0	0	0	0	0	0	0	0	0	0	0	0	0	0	0
Computer	2	30000	10		Atropine inj	5	2		Mucus suction trap	1	8.69			Examination bed or table	6885	0	0	0	0	1	0	0	0	0	0	0	0	0	0	0	1	0	0	0	0	0	0	0	0	0	0	0	0	0	0	0	0	0	0
Drape sheet	1	300	3		Azithromycine tab 500 mg	500	20		Spirit	3	45			Fans	1400	2	0	0	2	2	2	2	1	2	8	0	2	0	2	3	1	0	0	0	0	0	0	0	0	0	0	0	0	0	0	0	0	0	0
Darj fursy	1	0	3		B. complex tab	500	1		OPD register	10	150			Foot step	930	0	0	0	0	1	0	1	0	0	0	0	0	0	0	0	0	0	0	0	0	0	0	0	0	0	0	0	0	0	0	0	0	0	0
Delivery kit	6	15000	3		Benzyl belzoate application IP 25% 100 ml	50	21.5		Indoor register	2	150			Hand washing basin	1000	0	1	1	1	0	1	1	1	1	0	1	2	0	1	0	1	0	0	0	0	0	0	0	0	0	0	0	0	0	0	0	0	0	0
Disecting forcep	2	150	2		Betamethasone valcrate oint 10g	50	47.8		Bath soap	24	20			Height measuring stand	300	0	0	0	0	0	0	0	0	0	0	0	0	0	0	0	0	0	0	0	0	0	0	0	0	0	0	0	0	0	0	0	0	0	0
Examination iron table	4	6885	10		Biscodyle tab	1100	1.2		Poly bag wastage	160	10			Inpatient iron bed	5900	0	0	0	2	0	1	0	0	2	0	0	0	0	0	0	0	0	0	0	0	0	0	0	0	0	0	0	0	0	0	0	0	0	0
Electric tube	2	300	3		Calcium Gluconate 500mg tab	12000	2.47		0	0	0			Kerosene stove	700	0	0	0	0	0	0	0	0	0	0	0	0	0	0	0	0	0	0	0	0	0	0	0	0	0	0	0	0	0	0	0	0	0	0
Electric bulb	3	50	3		Calcium lactate 300mg tab	7000	2		0	0	0			Labour table	7000	0	0	0	0	0	0	1	0	0	0	0	0	0	0	0	0	0	0	0	0	0	0	0	0	0	0	0	0	0	0	0	0	0	0
Electric needle destroyer	2	500	5		Cebexin Z cap	3500	0.65		0	0	0			Large medicine cupboard	11250	0	0	0	0	0	0	0	0	0	0	0	0	0	0	0	0	0	0	0	0	0	0	0	0	0	0	0	0	0	0	0	0	0	0
Fly killer	3	1200	3		Cefadroxil 500 mg cap	1500	15		0	0	0			Large steel benches	1000	0	0	0	0	0	0	0	0	0	0	0	0	0	0	0	0	0	0	0	0	0	0	0	0	0	0	0	0	0	0	0	0	0	0
Folding chair iron	1	1400	10		Cefadroxil syp. 30 ml	50	27		0	0	0			Large wooden benches	1300	0	0	0	0	0	0	0	0	0	0	0	0	0	0	0	0	0	0	0	0	0	0	0	0	0	0	0	0	0	0	0	0	0	0
Foetoscope	3	75	5		Cephalexin oral susp. 125mg/5ml 30ml	50	35.2		0	0	0			Mattress	1300	0	0	0	0	0	0	0	0	0	0	0	0	0	0	0	0	0	0	0	0	0	0	0	0	0	0	0	0	0	0	0	0	0	0
Floor duster	54	150	3		Cetraiaxone inj 1mg	60	0		0	0	0			Medicine chest	9000	0	0	0	0	0	0	0	0	0	0	0	0	0	0	0	0	0	0	0	0	0	0	0	0	0	0	0	0	0	0	0	0	0	0
Flow meter	1	1000	3		Cetrazine hydroxide sy. 5mg/5ml 60ml	50	9.6		0	0	0			Medicine trolley	3800	1	1	0	1	1	0	2	1	1	0	0	0	0	0	0	0	0	0	0	0	0	0	0	0	0	0	0	0	0	0	0	0	0	0
Gum boots	1	35	2		Cetrizine HCL 10mg tab	30000	1		0	0	0			Metal chair	12000	0	0	0	0	0	0	0	0	0	0	0	0	0	0	0	0	0	0	0	0	0	0	0	0	0	0	0	0	0	0	0	0	0	0
Glucometer	1	1400	5		Cetrizine HCL 10mg tab	4000	1		0	0	0			Metal file cabinet	5000	0	0	0	0	0	0	0	0	0	0	0	0	0	0	0	0	0	0	0	0	0	0	0	0	0	0	0	0	0	0	0	0	0	0
Grass cutting machine	1	10000	10		Cetrizine Hydroxide syp 5mg/5ml 60ml	125	9.6		0	0	0			Microscope	20000	0	0	0	0	0	0	0	0	0	0	0	0	0	0	0	0	0	0	0	0	0	0	0	0	0	0	0	0	0	0	0	0	0	0
Hand duster	51	150	2		Chlorpheniramine-Maleate tab 4mg	3500	1.5		0	0	0			Mugs	50	0	0	0	0	0	0	0	0	0	0	0	0	0	0	0	0	0	0	0	0	0	0	0	0	0	0	0	0	0	0	0	0	0	0
Haeomoglobin meter	4	4000	3		Ciproflocaxin + tinadazole 500mg +600mg	1000	2.83		0	0	0			Operation Lamp	36000	0	0	0	0	0	0	1	0	0	0	0	0	0	0	0	0	0	0	0	0	0	0	0	0	0	0	0	0	0	0	0	0	0	0
Hypodermic needle	3	70	0		Ciprofloxacin 250mg	3500	1.86		0	0	0			Plastic bin	50	1	1	1	1	5	0	7	1	0	0	0	6	0	1	0	1	0	0	0	0	0	0	0	0	0	0	0	0	0	0	0	0	0	0
Hypodermic needle 20 gauze	3	70	0		Ciprofloxacin 500mg	13000	2.15		0	0	0			Refrigerator	13000	1	0	0	0	0	0	0	0	0	0	0	0	0	0	0	0	0	0	0	0	0	0	0	0	0	0	0	0	0	0	0	0	0	0
Iron stool	4	1240	10		Ciprofloxacin eye drops 5ml	200	22.35		0	0	0			Rubber / plastic shutting	0	0	0	0	0	0	0	0	0	0	0	0	0	0	0	0	0	0	0	0	0	0	0	0	0	0	0	0	0	0	0	0	0	0	0
Instrument trolley	4	1500	5		Cirowax ear drop-10ml	140	25		0	0	0			Sauce pan with lid	150	0	0	0	0	0	0	0	0	0	0	0	0	0	0	0	0	0	0	0	0	0	0	0	0	0	0	0	0	0	0	0	0	0	0
Indent book	1	200	2		Clobetasol propionate 0.02% miconazole nitrate 2% w/w	100	21.14		0	0	0			Side Wall mounted fan	1200	0	0	0	0	0	0	0	0	0	0	0	0	0	0	0	0	0	0	0	0	0	0	0	0	0	0	0	0	0	0	0	0	0	0
Infopanel 32x22"	4	800	0		Clob-GM oint	20	0		0	0	0			Side wooden racks	1500	0	0	0	0	0	0	0	0	0	0	0	0	0	0	0	2	0	0	0	0	0	0	0	0	0	0	0	0	0	0	0	0	0	0
Jug E.I	1	300	5		Clotrimasole mouth paint 1% W/V	20	26.5		0	0	0			Sink	700	0	0	0	0	0	0	0	0	0	0	0	0	0	0	0	0	0	0	0	0	0	0	0	0	0	0	0	0	0	0	0	0	0	0
Kit-D uniceff imported	1	0	0		Clotrimazole lotion IP 1% 15g	120	32		0	0	0			Stool (steel )	1240	1	1	0	0	0	2	3	1	0	1	1	1	0	1	0	1	0	0	0	0	0	0	0	0	0	0	0	0	0	0	0	0	0	0
Kit-D uniceff local	1	0	3		Clotrimazole pessaries 200mg (Vag tab)	200	7.4		0	0	0			Stool (wooden)	500	0	1	0	0	0	0	0	0	0	1	0	0	0	0	0	0	0	0	0	0	0	0	0	0	0	0	0	0	0	0	0	0	0	0
Mattress	2	1300	3		Cotrimaxazole 60ml syp	350	72		0	0	0			stove 2 burner	1200	0	0	0	0	0	0	0	0	0	0	1	0	0	0	0	0	0	0	0	0	0	0	0	0	0	0	0	0	0	0	0	0	0	0
M.I.P set	3	0	2		Cough syp 5ml contains CPM IP 3mg amm. Chl. IP 110mg sod. Citrate	120	11.5		0	0	0			Stretcher	1200	0	0	0	0	0	0	0	0	0	0	0	0	0	0	0	0	0	0	0	0	0	0	0	0	0	0	0	0	0	0	0	0	0	0
Manual syringe + needle destroyer	2	400	2		Deacos syp	180	0		0	0	0			Swab rack	0	0	0	0	0	0	0	0	0	0	0	0	0	0	0	0	0	0	0	0	0	0	0	0	0	0	0	0	0	0	0	0	0	0	0
Machintosh	1	500	2		Dexamethasone 4mg/ml inj (2ml)	150	5.7		0	0	0			Telephone	2000	0	0	0	0	0	0	0	0	0	0	0	0	0	0	0	1	0	0	0	0	0	0	0	0	0	0	0	0	0	0	0	0	0	0
Office table	13	10000	10		Dextrose saline IP (DNS)	98	11.53		0	0	0			Three seater steel chairs	7200	0	0	0	0	0	0	0	0	0	10	0	0	0	0	0	0	0	0	0	0	0	0	0	0	0	0	0	0	0	0	0	0	0	0
Oxygen cylinder with flow meter	1	2500	3		Diclofenac 3ml inj	200	2.7		0	0	0			Wooden Table	10000	1	2	0	0	1	1	0	1	0	0	1	1	0	1	1	1	0	0	0	0	0	0	0	0	0	0	0	0	0	0	0	0	0	0
Oxygen trolly	1	800	5		Diclofenac gel	40	35		0	0	0			Oven	6000	0	0	0	0	0	0	0	0	0	0	0	0	0	0	0	0	0	0	0	0	0	0	0	0	0	0	0	0	0	0	0	0	0	0
Oxygen key	1	100	2		Diclofenac sod +PCM (50+500mg)	5100	2.5		0	0	0			Four seater chair	1500	0	0	0	0	0	0	0	0	0	0	0	0	0	0	0	0	0	0	0	0	0	0	0	0	0	0	0	0	0	0	0	0	0	0
Paper weight	4	100	2		Diclofenac sod. 50mg tab	10000	1		0	0	0			Revolwing chair	1800	0	2	0	0	0	0	0	0	0	0	0	0	0	0	0	1	0	0	0	0	0	0	0	0	0	0	0	0	0	0	0	0	0	0
Pokker	3	0	5		Dicyclominehcl 20mg+PCM 500mg	9000	1.5		0	0	0			Computer	30000	0	1	0	0	0	0	0	0	0	0	0	0	0	0	0	0	0	0	0	0	0	0	0	0	0	0	0	0	0	0	0	0	0	0
Pencil board	12	800	5		Domperidome Susp 30 ml	84	25.87		0	0	0			Printer	3000	0	1	0	0	0	0	0	0	0	0	0	0	0	0	0	0	0	0	0	0	0	0	0	0	0	0	0	0	0	0	0	0	0	0
Refrigerator LG model- GL241/2009 230 litres	1	13000	5		Domperidone tab 10mg	1900	2.31		0	0	0			Photostate	50000	0	0	0	0	0	0	0	0	0	0	0	0	0	0	0	0	0	0	0	0	0	0	0	0	0	0	0	0	0	0	0	0	0	0
Revolving stool	7	1240	8		Doxycycline HCL 100mg cap	500	4		0	0	0			Plastic Chair	400	4	0	0	0	3	0	0	0	0	0	0	0	0	0	0	0	0	0	0	0	0	0	0	0	0	0	0	0	0	0	0	0	0	0
Room heater	4	1500	5		Doxylamine succinate 10 mg tab	2000	0.71		0	0	0			Cushion Chair	1200	0	0	2	0	0	0	0	0	0	0	0	0	0	0	0	0	0	0	0	0	0	0	0	0	0	0	0	0	0	0	0	0	0	0
Sterlizer drum	3	7000	5		Drotaverine 2ml inj	20	3		0	0	0			Inverter	12000	0	0	1	0	0	0	0	1	0	0	0	0	0	1	1	0	0	0	0	0	0	0	0	0	0	0	0	0	0	0	0	0	0	0
S.S tray big	6	600	5		Enalapril-maleate 5mg tab	500	2.29		0	0	0			Wooden Chair	3500	0	0	0	0	0	0	0	0	0	0	0	0	0	2	1	0	0	0	0	0	0	0	0	0	0	0	0	0	0	0	0	0	0	0
S.S tray small	7	400	5		Erythromycin Stearate tab 250mg	4000	6		0	0	0			SOFA	15000	0	0	0	0	0	0	0	0	0	0	0	0	0	0	0	0	0	0	0	0	0	0	0	0	0	0	0	0	0	0	0	0	0	0
Scissor (03-04)	4	150	3		Ethamsylate tab 500mg	300	11		0	0	0			CANE CHAIR	1400	1	3	1	0	0	1	0	2	0	0	1	2	0	0	0	4	0	0	0	0	0	0	0	0	0	0	0	0	0	0	0	0	0	0
Steel Almirah	9	7500	10		Etophyline 115mg + theophyline 35 mg	750	24.15		0	0	0			WATER PURIFIER	12000	1	0	0	0	0	0	0	0	0	0	0	0	0	0	0	0	0	0	0	0	0	0	0	0	0	0	0	0	0	0	0	0	0	0
Shisham chair	7	1200	5		Etophylline & Theophylline inj	100	4.75		0	0	0			COOLER	3500	0	0	0	0	0	1	0	0	0	1	0	0	0	0	1	0	0	0	0	0	0	0	0	0	0	0	0	0	0	0	0	0	0	0
Steam sterilizer electrical	2	1200	5		Etophylline & Theophylline tab	3000	1.24		0	0	0			TUBE LIGHT	300	2	2	0	2	2	0	0	1	2	9	1	2	0	0	4	1	0	0	0	0	0	0	0	0	0	0	0	0	0	0	0	0	0	0
Suction catheder	4	20	2		Ferramycin sulphate 100gm	4	1.43		0	0	0			X-RAY VIEWER	500	2	0	0	0	0	0	0	0	0	0	0	0	0	0	0	1	0	0	0	0	0	0	0	0	0	0	0	0	0	0	0	0	0	0
Suction machine	2	8000	5		Ferrous sulphate oral solution 5ml syp	100	4.82		0	0	0			STETHOSCOPE	500	1	0	0	0	0	0	0	0	0	0	0	0	0	0	0	0	0	0	0	0	0	0	0	0	0	0	0	0	0	0	0	0	0	0
Sunpack bedsheets	3	250	2		Fluconazole 150mg cap	2400	30		0	0	0			GLASS TOP ON BENCH	500	1	0	0	0	1	0	0	0	0	0	0	0	0	0	0	1	0	0	0	0	0	0	0	0	0	0	0	0	0	0	0	0	0	0
Stethoscope	5	500	5		Furosemide 10mg/ml inj 2ml	10	5.23		0	0	0			DENTAL CHAIR	150000	0	1	0	0	0	0	0	0	0	0	0	0	0	0	0	0	0	0	0	0	0	0	0	0	0	0	0	0	0	0	0	0	0	0
Thermometer	14	50	2		Glibenclamide 5mg tab	2000	1.08		0	0	0			AC	35000	0	1	0	0	0	0	0	0	0	0	0	0	0	0	0	1	0	0	0	0	0	0	0	0	0	0	0	0	0	0	0	0	0	0
Torch	1	150	2		Glimepiride tab 1mg	3000	0.8		0	0	0			MIRROR	200	0	1	0	0	0	0	0	0	0	0	0	0	0	0	0	0	0	0	0	0	0	0	0	0	0	0	0	0	0	0	0	0	0	0
Tubelight T-5 2840	15	300	2		Glimepiride tab 2mg	600	1		0	0	0			DUE TABLE	6000	0	0	1	0	0	0	0	0	0	0	0	0	0	0	0	0	0	0	0	0	0	0	0	0	0	0	0	0	0	0	0	0	0	0
Weighing machine	2	1400	5		Gum paint (tannic acid, glycern) 15ml	50	20		0	0	0			DEEP FREEZER	40000	0	0	2	0	0	0	0	0	0	0	0	0	0	0	0	0	0	0	0	0	0	0	0	0	0	0	0	0	0	0	0	0	0	0
Wooden stool	25	700	5		Hydrocortisone sodium succinate 100mg inj	10	17.1		0	0	0			INVERTER BATTERIES	6500	0	0	2	0	0	0	0	0	0	0	0	0	0	0	1	0	0	0	0	0	0	0	0	0	0	0	0	0	0	0	0	0	0	0
White fluid	2	50	2		Hyoscine butyl bromide tab10mg	1000	114.45		0	0	0			STABLIZER	0	0	0	2	0	0	0	0	0	0	0	0	0	0	0	0	1	0	0	0	0	0	0	0	0	0	0	0	0	0	0	0	0	0	0
Water cooler 50 lt.	3	10000	5		Ibuprofen + PCM syp	200	17		0	0	0			IV STAND	425	0	0	0	1	0	0	1	0	1	0	0	0	0	0	0	0	0	0	0	0	0	0	0	0	0	0	0	0	0	0	0	0	0	0
Inverter	4	12000	5		Ibuprofen 400mg + PCM 325mg	14000	3		0	0	0			BABY WEIGHING SCALE	1400	0	0	0	0	1	0	0	0	0	0	0	0	0	0	0	0	0	0	0	0	0	0	0	0	0	0	0	0	0	0	0	0	0	0
Batteries	4	6500	5		Ibuprofen tab 200mg	1500	1.5		0	0	0			KIDNEY TRAY	80	0	0	0	0	1	0	0	1	0	0	0	0	0	0	0	0	0	0	0	0	0	0	0	0	0	0	0	0	0	0	0	0	0	0
Door mats	3	250	5		Ibuprofen tab 400mg	2500	2		0	0	0			GANGING BAG	0	0	0	0	0	1	0	0	0	0	0	0	0	0	0	0	0	0	0	0	0	0	0	0	0	0	0	0	0	0	0	0	0	0	0
Air cooler	2	3500	5		Infusion set vented with needle for single use (IV set)	100	20		0	0	0			SCREEN	2700	0	0	0	0	0	0	1	0	0	0	0	0	0	0	0	0	0	0	0	0	0	0	0	0	0	0	0	0	0	0	0	0	0	0
Steel rack	1	1500	10		Iron tab (large)	57500	1		0	0	0			EXOST	1000	0	0	0	0	0	0	1	0	0	0	0	0	0	0	0	0	0	0	0	0	0	0	0	0	0	0	0	0	0	0	0	0	0	0
Delivery table	2	6800	10		Iron tab (small)	100000	0.8		0	0	0			TEMPERATURE METER	150	0	0	0	0	0	0	1	0	0	0	0	0	0	0	0	0	0	0	0	0	0	0	0	0	0	0	0	0	0	0	0	0	0	0
Operating light	2	2500	5		Lignocaine HCL 2% inj (30 ml)	20	25		0	0	0			BABY CARE SYSTEM	3500	0	0	0	0	0	0	1	0	0	0	0	0	0	0	0	0	0	0	0	0	0	0	0	0	0	0	0	0	0	0	0	0	0	0
Steel almirah (medium)	1	5000	10		Livofloxacin tab 500mg	500	4		0	0	0			SUNCTION APPARATUS	8000	0	0	0	0	0	0	1	0	0	0	0	0	0	0	0	0	0	0	0	0	0	0	0	0	0	0	0	0	0	0	0	0	0	0
Dressing table	1	1500	5		Losarten 50mg tab	3400	4		0	0	0			B P APPARATUS	1400	0	0	0	0	0	0	0	1	0	0	0	0	0	0	0	1	0	0	0	0	0	0	0	0	0	0	0	0	0	0	0	0	0	0
Wall mounted fan	3	1200	5		Losarten potassium 50mg + hydrochlorthazide	500	30.25		0	0	0			HEATER	1500	0	0	0	0	0	0	0	1	0	0	0	0	0	0	0	0	0	0	0	0	0	0	0	0	0	0	0	0	0	0	0	0	0	0
Baby cradle	1	2400	5		Metformin HCL 500mg tab	1000	1.2		0	0	0			VACCUM HEATER	1800	0	0	0	0	0	0	0	1	0	0	0	0	0	0	0	0	0	0	0	0	0	0	0	0	0	0	0	0	0	0	0	0	0	0
Screen	2	2700	5		Metformin SR 1mg (glycomet)	1000	0.86		0	0	0			WEIGHING SCALE	1400	0	0	0	0	0	0	0	1	0	0	0	0	0	0	0	0	0	0	0	0	0	0	0	0	0	0	0	0	0	0	0	0	0	0
Baby weighing machine	1	1400	5		Methylergometrine 200 MCG/ml inj	200	16.75		0	0	0			WATER COOLER	20000	0	0	0	0	0	0	0	0	0	1	1	0	0	0	0	0	0	0	0	0	0	0	0	0	0	0	0	0	0	0	0	0	0	0
Washbasin	6	1000	5		Metoclopramide HCL 5mg/ml inj (2ml)	100	9.9		0	0	0			ILR	50000	0	0	0	0	0	0	0	0	0	1	0	0	0	0	0	0	0	0	0	0	0	0	0	0	0	0	0	0	0	0	0	0	0	0
Wooden cabinets with granite slab	12	11980	5		Metoclopramide tab 10mg	500	1.25		0	0	0			NEEDLE CUTTER	500	0	0	0	0	0	0	0	0	0	0	0	1	0	0	0	0	0	0	0	0	0	0	0	0	0	0	0	0	0	0	0	0	0	0
IV stand	1	425	5		Metronidazole syp	50	30		0	0	0			STEEL RACK	1500	0	0	0	0	0	0	0	0	0	0	0	0	2	1	0	0	0	0	0	0	0	0	0	0	0	0	0	0	0	0	0	0	0	0
Curtains	18	300	3		Metronidazole tab 400mg	2000	3		0	0	0			VACCINE CARRIER	800	0	0	0	0	0	0	0	0	0	0	0	0	25	0	0	0	0	0	0	0	0	0	0	0	0	0	0	0	0	0	0	0	0	0
Curtain rods	8	400	5		Miconazole nitrate cream IP 2% 15g	70	32		0	0	0			PLASTIC BASKET	150	0	0	0	0	0	0	0	0	0	0	0	0	0	15	0	0	0	0	0	0	0	0	0	0	0	0	0	0	0	0	0	0	0	0
Bed side trolley	1	3800	10		Milk of magnesia + liquid paraffin syp	20	43		0	0	0
Camper	1	350	3		Misoprostone tab 200mg	1000	16.32		0	0	0
Water pump	1	1800	5		Multiple electrolytes & dextrose type I inj	100	10.15		0	0	0
Water tank	10	2700	5		Nimesulide 100 mg tab	17000	3
Stove	1	700	5		Norfloxacin 400mg + tinidazole 600 mg	1000	4
3-seater metal chair set	8	7000	10		Norfloxacin tab 400mg	2900	3.5
Wooden bulletin boards(2.5x4)	4	500	5		Ofloxacin tab 200mg	7000	1.15
Whilteboard (small)	2	1350	10		Omeprazole cap 20mg	8000	3
Doctor chair	3	3800	10		Ondastrone inj	100	3
Sitting chair	15	1800	10		ORS powder	700	10
Towel hanging rod	3	100	3		Oxytocin inj 1ml	100	6
Landline	1	2000	10		Paracetamol 500mg+CPM 2mg+ caffine 15mg	8400	22.8
Air conditioner with stabilizer	2	35000	5		Paracetamol susp	360	18.5
Battery trollies	2	400	5		Paracetamol tab 500mg	14000	1
Steel table with wooden top	8	6000	10		Pentazocine 30mg/ml inj	20	5.58
Revolving chair	4	1800	5		Phenaramine maleate 2ml inj	50	15
Printer and photocopy machine	1	15000	5		Povidine iodine solution	10	35
Lenovo desktop with mouse and keyboard	1	30000	10		Povidone iodine oint. 5% 15g	100	45
ILR	2	40000	0		Povidone iodine oint. 5% 250g	2	94.65
X-ray viewer	1	500	3		Procaine 300mg+ benzyl pencillin inj	75	9.2
Amalgam carrier	1	100	5		Promethazine 100 ml syp	50	5.5
Artery forceps	1	50	2		Promethazine HCL 25mg/ml inj (2ml)	100	1.3
Autoclave	1	35000	5		Rabies vaccine	100	486
Bone cutter	1	500	5		Ranitidine 150mg	14000	1.78
Chetal forceps	1	100	2		Rantidine inj	100	6
Dental chair	1	150000	5		Ringer lactate solution inj 500ml	48	34
Dapper glass	1	50	0		Salbutamol 4mg	6000	1
Dressing drum (big)	1	500	3		Salbutamol sulphate sy IP 2mg/5ml 100 ml	160	11
Endo box	1	500	5		Serratiopeptidase 5 mg tab	6000	3.9
Electric BP apparatus	1	1400	5		Spirit	2	35
Glass mortar	1	50	3		Tetanus toxoid 0.5ml	50	15.71
Glass pestle	1	50	3		Tetracycline 250 mg 10*10	3000	8
Glass bead sterilizer	1	600	3		Tinidazole tab 500mg	3000	0.59
Hammer chisel	1	500	3		Tramadol cap	200	8.6
Kidney tray	1	80	2		Trimethoprim 160mg & sulphamethoxazole 800 mg tab	2000	1.8
Matrix retainer (ivory)	1	35	5		Xylometazoline nasal drops 0.1%10ml	50	32.5
Light cure machine	1	3500	5		Xylometazoline nasal drops 0.5%	50	29.45
Mirror tops	1	400	5		Xylometazoline nasal drops 0.5%	50	29.45
Mirror handles	1	400	5		0	0	0
Plastic filling instruments	1	50	5		0	0	0
Probe	1	160	5		0	0	0
Truth extraction forceps	1	500	2		0	0	0
Tweezer	1	25	2		0	0	0
Steel tray	1	200	3		0	0	0
Operating light	1	2500	3		0	0	0
Halogen bulbs	5	600	2		0	0	0
High and low vaccum motored suction	1	12000	5		0	0	0
Air rotor hand piece	1	10000	3		0	0	0
Micromotor 35000 rpm	1	10000	5		0	0	0
EMS scalar	1	3000	5		0	0	0
3 way syring	1	1500	3		0	0	0
X ray viewer	1	500	2		0	0	0
Compressor 3/4 HP with driver and filter	1	10000	5		0	0	0
Stool with pneumatic cylinder	1	1800	5		0	0	0
Surgical curette	1	100	5		0	0	0
Sterilizer	1	1200	5		0	0	0
Dental X-ray tube head	1	5000	5		0	0	0
Dental X-ray turner with stand	1	5000	5		0	0	0
Development box	1	500	5		0	0	0
Needle holder	1	100	5		0	0	0
Electrical sterilizer	1	1400	5		0	0	0
Cotton drum	1	400	5		0	0	0
Steel almirah	1	7500	5		0	0	0
Needle destroyer	2	500	5		0	0	0
Revolving doctor chair	1	1800	5		0	0	0
Visiting chair	1	400	5		0	0	0
Glass slab	1	35	5		0	0	0
Matrix bands (ivory)	1	35	5		0	0	0
Light cure composite	1	3500	5		0	0	0
Mucus suction trap	1	10	5		0	0	0
Thermometer	1	50	2		0	0	0
					0	0	0
					0	0	0
					0	0	0
					0	0	0
					0	0	0
					0	0	0
					0	0	0
					0	0	0
					0	0	0
					0	0	0
					0	0	0
					0	0	0
					0	0	0
					0	0	0
					0	0	0
0	0	0	0		0	0	0
0	0	0	0		0	0	0
0	0	0	0		0	0	0
					0	0	0
					0	0	0
					0	0	0
					0	0	0
					0	0	0
					0	0	0
					0	0	0
					0	0	0
					0	0	0
					0	0	0
					0	0	0
					0	0	0
					0	0	0
					0	0	0
					0	0	0
					0	0	0
					0	0	0
					0	0	0
					0	0	0
					0	0	0
					0	0	0
					0	0	0
					0	0	0
					0	0	0
					0	0	0
					0	0	0
					0	0	0
					0	0	0
					0	0	0
					0	0	0
					0	0	0
					0	0	0
					0	0	0
					0	0	0
					0	0	0
					0	0	0
					0	0	0
					0	0	0
					0	0	0
					0	0	0
					0	0	0
					0	0	0
					0	0	0
					0	0	0
					0	0	0
					0	0	0
					0	0	0
					0	0	0
					0	0	0
					0	0	0
					0	0	0
					0	0	0
					0	0	0
					0	0	0
					0	0	0
					0	0	0
					0	0	0
					0	0	0
					0	0	0
					0	0	0
					0	0	0
					0	0	0
					0	0	0
					0	0	0
					0	0	0
					0	0	0
					0	0	0
					0	0	0
					0	0	0
					0	0	0
					0	0	0
					0	0	0
					0	0	0
					0	0	0
					0	0	0
					0	0	0
					0	0	0
					0	0	0
					0	0	0
					0	0	0
					0	0	0
					0	0	0
					0	0	0
					0	0	0
					0	0	0
					0	0	0
					0	0	0
					0	0	0
					0	0	0
					0	0	0
					0	0	0
					0	0	0
					0	0	0
					0	0	0
					0	0	0
					0	0	0
					0	0	0
					0	0	0
					0	0	0
					0	0	0
					0	0	0
					0	0	0
					0	0	0
					0	0	0
					0	0	0
					0	0	0
					0	0	0
					0	0	0
					0	0	0
					0	0	0
					0	0	0
					0	0	0
					0	0	0
					0	0	0
					0	0	0
					0	0	0
					0	0	0
					0	0	0
					0	0	0
					0	0	0
					0	0	0
					0	0	0
					0	0	0
					0	0	0
					0	0	0
					0	0	0
					0	0	0
					0	0	0
					0	0	0
					0	0	0
					0	0	0
					0	0	0
					0	0	0
					0	0	0
					0	0	0
					0	0	0
					0	0	0
					0	0	0
					0	0	0
					0	0	0
					0	0	0
					0	0	0
					0	0	0
					0	0	0
					0	0	0
					0	0	0
					0	0	0
					0	0	0
					0	0	0
					0	0	0
					0	0	0
					0	0	0
					0	0	0
					0	0	0
					0	0	0
					0	0	0
					0	0	0
					0	0	0
					0	0	0
					0	0	0
					0	0	0
					0	0	0
					0	0	0
					0	0	0
					0	0	0
					0	0	0
					0	0	0
					0	0	0
					0	0	0
					0	0	0
					0	0	0
					0	0	0
					0	0	0
					0	0	0
					0	0	0
					0	0	0
					0	0	0
					0	0	0
					0	0	0
					0	0	0
					0	0	0
					0	0	0
					0	0	0
					0	0	0
					0	0	0
					0	0	0
					0	0	0
					0	0	0
					0	0	0
					0	0	0
					0	0	0
					0	0	0
					0	0	0
					0	0	0
					0	0	0
					0	0	0
					0	0	0
					0	0	0
					0	0	0
					0	0	0
					0	0	0
					0	0	0
					0	0	0
					0	0	0
					0	0	0
					0	0	0
					0	0	0
					0	0	0
					0	0	0
					0	0	0
					0	0	0
					0	0	0
					0	0	0
[truncated: 53 more columns]

[truncated: 4 more sheets: PHC4, PHC5, PHC6, PHC7]
